# Supplementary material for: 8,13,26-Trioxa-23-thia-21-aza­penta­cyclo­[18.6.0.02,7.014,19.021,25]hexa­cosa-2(7),3,5,14,16,18-hexa­ene
Source: Acta Crystallogr Sect E Struct Rep Online. 2013 May 15;69(Pt 6):o892. doi: 10.1107/S1600536813012804 (PMC3685049; doi:10.1107/S1600536813012804)
Supplement: Supplementary file 1 [file e-69-0o892-sup1.cif]

##############################################################################
#                                                                            #
# This CIF contains the data in a paper accepted for publication in          #
# Acta Crystallographica Section E. It conforms to the requirements of       #
# Notes for Authors for Acta Crystallographica Section E, and has been       #
# peer reviewed under the auspices of the IUCr Commission on Journals.       #
#                                                                            #
# Full details of the Crystallographic Information File format               #
# are given in the paper "The Crystallographic Information File (CIF):       #
# a New Standard Archive File for Crystallography" by S. R. Hall, F. H.      #
# Allen and I. D. Brown [Acta Cryst. (1991), A47, 655-685].                  #
#                                                                            #
# The current version of the core CIF dictionary is obtainable from          #
# ftp://ftp.iucr.org/pub/cif_core.dic.                                       #
#                                                                            #
# Software is freely available for graphical display of the structure(s)     #
# in this CIF. For information consult the CIF software page                 #
# http://www.iucr.org/resources/cif/software.                                #
#                                                                            #
# This file may be used for bona fide research purposes within the           #
# scientific community so long as proper attribution is given to the journal # 
# article from which it was obtained.                                        #
#                                                                            #
##############################################################################
data_global
_audit_creation_method     SHELXL-97
_journal_date_recd_electronic     2013-05-02
_journal_date_accepted     2013-05-09
_journal_name_full     'Acta Crystallographica, Section E'
_journal_year     2013
_journal_volume     69
_journal_issue      6
_journal_page_first     o892
_journal_page_last     o892
_journal_paper_category     QO
_journal_paper_doi     10.1107/S1600536813012804
_journal_coeditor_code     SU2596
_publ_contact_author_name     'Devadasan Velmurugan'
_publ_contact_author_address
;  CAS in Crystallography and Biophysics
   University of madras
   Maraimalai campus(guindy campus)
   Chennai 600 025
   India
;
_publ_contact_author_email     'shirai2011@gmail.com'
_publ_contact_author_fax     '044 091 2499 3057'
_publ_contact_author_phone     '044 091 24484170'
_publ_section_title
;\
8,13,26-Trioxa-23-thia-21-azapentacyclo[18.6.0.0^2,7^.0^14,19^.0^21,25^]\
hexacosa-2(7),3,5,14,16,18-hexaene
;
loop_
    _publ_author_name
    _publ_author_address
    'Seenivasan Karthiga Devi'
;
    Centre of Advanced Study in Crystallography and Biophysics
    University of Madras
    Guindy Campus
    Chennai 600 025
    India
;
    'Thothadri Srinivasan'
;
    Centre of Advanced Study in Crystallography and Biophysics
    University of Madras
    Guindy Campus
    Chennai 600 025
    India
;
    'Santhanagopalan Purushothaman'
;
    Department of Organic Chemistry
    University of Madras
    Guindy Campus
    Chennai 600 025
    India
;
    'Raghavachary Raghunathan'
;
    Department of Organic Chemistry
    University of Madras
    Guindy Campus
    Chennai 600 025
    India
;
    'Devadasan Velmurugan'
;
    Centre of Advanced Study in Crystallography and Biophysics
    University of Madras
    Guindy Campus
    Chennai 600 025
    India
;
data_I
_audit_creation_method     SHELXL-97
_chemical_name_systematic
;\
8,13,26-Trioxa-23-thia-21-\
azapentacyclo[18.6.0.0^2,7^.0^14,19^.0^21,25^]hexacosa-\
2(7),3,5,14,16,18-hexaene
;
_chemical_name_common     ?
_chemical_formula_moiety     'C21 H23 N O3 S'
_chemical_formula_sum     'C21 H23 N O3 S'
_chemical_formula_iupac     'C21 H23 N O3 S'
_chemical_formula_weight     369.46
_chemical_melting_point     ?
_symmetry_cell_setting     monoclinic
_symmetry_space_group_name_H-M     'P 21/c'
_symmetry_space_group_name_Hall     '-P 2ybc'
loop_
    _symmetry_equiv_pos_site_id
    _symmetry_equiv_pos_as_xyz
    1 x,y,z
    2 -x,1/2+y,1/2-z
    3 -x,-y,-z
    4 x,1/2-y,1/2+z
_cell_length_a     9.9858(5)
_cell_length_b     17.8830(8)
_cell_length_c     10.2054(4)
_cell_angle_alpha     90.00
_cell_angle_beta     94.663(2)
_cell_angle_gamma     90.00
_cell_volume     1816.41(14)
_cell_formula_units_Z     4
_cell_measurement_reflns_used     7768
_cell_measurement_theta_min     2.05
_cell_measurement_theta_max     34.83
_cell_measurement_temperature     293(2)
_exptl_crystal_description     block
_exptl_crystal_colour     colourless
_exptl_crystal_size_max     0.30
_exptl_crystal_size_mid     0.25
_exptl_crystal_size_min     0.20
_exptl_crystal_density_diffrn     1.351
_exptl_crystal_density_meas     ?
_exptl_crystal_density_method     'not measured'
_exptl_crystal_F_000     784
_exptl_absorpt_coefficient_mu     0.199
_exptl_absorpt_correction_type     multi-scan
_exptl_absorpt_process_details     '(<i>SADABS</i>; Bruker, 2008)'
_exptl_absorpt_correction_T_min     0.9426
_exptl_absorpt_correction_T_max     0.9612
_exptl_special_details     ?
_diffrn_ambient_temperature     293(2)
_diffrn_radiation_type     MoK\a
_diffrn_radiation_wavelength     0.71073
_diffrn_radiation_source     'fine-focus sealed tube'
_diffrn_radiation_monochromator     graphite
_diffrn_measurement_device_type     'Bruker SMART APEXII area-detector'
_diffrn_measurement_method     '\w and \f scans'
_diffrn_detector_area_resol_mean     ?
_diffrn_reflns_number     29183
_diffrn_reflns_av_R_equivalents     0.0341
_diffrn_reflns_av_sigmaI/netI     0.0320
_diffrn_reflns_theta_min     2.05
_diffrn_reflns_theta_max     34.83
_diffrn_reflns_theta_full     34.83
_diffrn_measured_fraction_theta_max     0.985
_diffrn_measured_fraction_theta_full     0.985
_diffrn_reflns_limit_h_min     -13
_diffrn_reflns_limit_h_max     15
_diffrn_reflns_limit_k_min     -28
_diffrn_reflns_limit_k_max     28
_diffrn_reflns_limit_l_min     -15
_diffrn_reflns_limit_l_max     16
_diffrn_standards_number     ?
_diffrn_standards_interval_count     ?
_diffrn_standards_interval_time     ?
_diffrn_standards_decay_%     ?
_refine_special_details
;
 Refinement of F^2^ against ALL reflections.  The weighted R-factor wR and
 goodness of fit S are based on F^2^, conventional R-factors R are based
 on F, with F set to zero for negative F^2^. The threshold expression of
 F^2^ > 2sigma(F^2^) is used only for calculating R-factors(gt) etc. and is
 not relevant to the choice of reflections for refinement.  R-factors based
 on F^2^ are statistically about twice as large as those based on F, and R-
 factors based on ALL data will be even larger.
;
_reflns_number_total     7768
_reflns_number_gt     5150
_reflns_threshold_expression     I>2sigma(I)
_refine_ls_structure_factor_coef     Fsqd
_refine_ls_matrix_type     full
_refine_ls_R_factor_all     0.0738
_refine_ls_R_factor_gt     0.0469
_refine_ls_wR_factor_gt     0.1312
_refine_ls_wR_factor_ref     0.1515
_refine_ls_goodness_of_fit_ref     1.021
_refine_ls_restrained_S_all     1.021
_refine_ls_number_reflns     7768
_refine_ls_number_parameters     235
_refine_ls_number_restraints     0
_refine_ls_hydrogen_treatment     constr
_refine_ls_weighting_scheme     calc
_refine_ls_weighting_details
         'calc w=1/[\s^2^(Fo^2^)+(0.0779P)^2^+0.2141P] where P=(Fo^2^+2Fc^2^)/3'
_atom_sites_solution_hydrogens     geom
_atom_sites_solution_primary     direct
_atom_sites_solution_secondary     difmap
_refine_ls_shift/su_max     0.002
_refine_ls_shift/su_mean     0.000
_refine_diff_density_max     0.379
_refine_diff_density_min     -0.227
_refine_ls_extinction_method     none
_refine_ls_extinction_coef     ?
loop_
    _atom_type_symbol
    _atom_type_description
    _atom_type_scat_dispersion_real
    _atom_type_scat_dispersion_imag
    _atom_type_scat_source
    'C' 'C' 0.0033 0.0016
                         'International Tables Vol C Tables 4.2.6.8 and 6.1.1.4'
    'H' 'H' 0.0000 0.0000
                         'International Tables Vol C Tables 4.2.6.8 and 6.1.1.4'
    'N' 'N' 0.0061 0.0033
                         'International Tables Vol C Tables 4.2.6.8 and 6.1.1.4'
    'O' 'O' 0.0106 0.0060
                         'International Tables Vol C Tables 4.2.6.8 and 6.1.1.4'
    'S' 'S' 0.1246 0.1234
                         'International Tables Vol C Tables 4.2.6.8 and 6.1.1.4'
_computing_data_collection     'APEX2 (Bruker, 2008)'
_computing_cell_refinement     'SAINT (Bruker, 2008)'
_computing_data_reduction     'SAINT (Bruker, 2008)'
_computing_structure_solution     'SHELXS97 (Sheldrick, 2008)'
_computing_structure_refinement     'SHELXL97 (Sheldrick, 2008)'
_computing_molecular_graphics     'ORTEP-3 for Windows (Farrugia, 2012)'
_computing_publication_material
                            'SHELXL97 (Sheldrick, 2008) and PLATON (Spek, 2009)'
loop_
    _atom_site_type_symbol
    _atom_site_label
    _atom_site_fract_x
    _atom_site_fract_y
    _atom_site_fract_z
    _atom_site_U_iso_or_equiv
    _atom_site_thermal_displace_type
    _atom_site_calc_flag
    _atom_site_refinement_flags
    _atom_site_occupancy
    _atom_site_disorder_assembly
    _atom_site_disorder_group
    S S1 0.74184(4) 1.12013(2) 0.65807(4) 0.04940(10)
                                                    Uani d . 1.000 . .
    O O1 0.57658(8) 0.80765(4) 0.59355(7) 0.0381(2) Uani d . 1.000 . .
    O O2 0.78980(10) 0.74731(5) 0.76920(9) 0.0485(3) Uani d . 1.000 . .
    O O3 0.89870(8) 0.94723(5) 0.64326(9) 0.0436(3) Uani d . 1.000 . .
    N N1 0.67629(9) 0.98089(5) 0.59254(9) 0.0340(2) Uani d . 1.000 . .
    C C1 0.50176(11) 0.84125(6) 0.68238(10) 0.0325(3) Uani d . 1.000 . .
    C C2 0.37387(12) 0.81698(7) 0.70780(13) 0.0429(3) Uani d . 1.000 . .
    C C3 0.30109(13) 0.85474(8) 0.79647(15) 0.0506(4) Uani d . 1.000 . .
    C C4 0.35388(13) 0.91678(8) 0.86141(14) 0.0500(4) Uani d . 1.000 . .
    C C5 0.48200(12) 0.94056(7) 0.83674(12) 0.0398(3) Uani d . 1.000 . .
    C C6 0.55823(10) 0.90457(6) 0.74765(10) 0.0305(2) Uani d . 1.000 . .
    C C7 0.68950(10) 0.94036(5) 0.71960(9) 0.0289(2) Uani d . 1.000 . .
    C C8 0.81406(10) 0.89322(6) 0.70168(10) 0.0322(3) Uani d . 1.000 . .
    C C9 0.88694(10) 0.86250(6) 0.82490(11) 0.0337(3) Uani d . 1.000 . .
    C C10 0.96886(12) 0.90696(7) 0.90900(12) 0.0431(3) Uani d . 1.000 . .
    C C11 1.03721(13) 0.87723(9) 1.02151(14) 0.0512(4) Uani d . 1.000 . .
    C C12 1.02422(13) 0.80285(9) 1.04927(13) 0.0512(4) Uani d . 1.000 . .
    C C13 0.94301(13) 0.75665(8) 0.96711(13) 0.0465(4) Uani d . 1.000 . .
    C C14 0.87363(11) 0.78676(6) 0.85559(11) 0.0372(3) Uani d . 1.000 . .
    C C15 0.77313(15) 0.66932(7) 0.78900(14) 0.0506(4) Uani d . 1.000 . .
    C C16 0.69047(16) 0.63866(7) 0.67137(15) 0.0525(4) Uani d . 1.000 . .
    C C17 0.54971(14) 0.67230(7) 0.64497(14) 0.0476(4) Uani d . 1.000 . .
    C C18 0.53496(15) 0.73498(7) 0.54430(12) 0.0475(4) Uani d . 1.000 . .
    C C19 0.81413(12) 0.99003(6) 0.55430(11) 0.0385(3) Uani d . 1.000 . .
    C C20 0.85491(15) 1.07215(8) 0.55857(18) 0.0572(5) Uani d . 1.000 . .
    C C21 0.61277(12) 1.05348(6) 0.59768(13) 0.0427(3) Uani d . 1.000 . .
    H H2 0.33710 0.77500 0.66470 0.0510 Uiso c R 1.000 . .
    H H3 0.21570 0.83800 0.81240 0.0610 Uiso c R 1.000 . .
    H H4 0.30480 0.94240 0.92070 0.0600 Uiso c R 1.000 . .
    H H5 0.51810 0.98210 0.88160 0.0480 Uiso c R 1.000 . .
    H H7 0.71300 0.97700 0.78920 0.0350 Uiso c R 1.000 . .
    H H8 0.79150 0.85250 0.63950 0.0390 Uiso c R 1.000 . .
    H H10 0.97830 0.95740 0.89000 0.0520 Uiso c R 1.000 . .
    H H11 1.09130 0.90770 1.07740 0.0610 Uiso c R 1.000 . .
    H H12 1.07030 0.78290 1.12410 0.0610 Uiso c R 1.000 . .
    H H13 0.93510 0.70610 0.98650 0.0560 Uiso c R 1.000 . .
    H H15A 0.72790 0.66060 0.86820 0.0610 Uiso c R 1.000 . .
    H H15B 0.86000 0.64480 0.79860 0.0610 Uiso c R 1.000 . .
    H H16A 0.68140 0.58510 0.68280 0.0630 Uiso c R 1.000 . .
    H H16B 0.73940 0.64660 0.59420 0.0630 Uiso c R 1.000 . .
    H H17A 0.48840 0.63240 0.61600 0.0570 Uiso c R 1.000 . .
    H H17B 0.52130 0.69110 0.72750 0.0570 Uiso c R 1.000 . .
    H H18A 0.58740 0.72240 0.47140 0.0570 Uiso c R 1.000 . .
    H H18B 0.44150 0.73790 0.51030 0.0570 Uiso c R 1.000 . .
    H H19 0.81950 0.97070 0.46500 0.0460 Uiso c R 1.000 . .
    H H20A 0.84880 1.09290 0.47050 0.0690 Uiso c R 1.000 . .
    H H20B 0.94670 1.07740 0.59640 0.0690 Uiso c R 1.000 . .
    H H21A 0.54100 1.05200 0.65630 0.0510 Uiso c R 1.000 . .
    H H21B 0.57490 1.06800 0.51090 0.0510 Uiso c R 1.000 . .
loop_
    _atom_site_aniso_label
    _atom_site_aniso_U_11
    _atom_site_aniso_U_22
    _atom_site_aniso_U_33
    _atom_site_aniso_U_12
    _atom_site_aniso_U_13
    _atom_site_aniso_U_23
    S1 0.0521(2) 0.0315(2) 0.0628(2) -0.00310(10)
                                                -0.0075(2) -0.00570(10)
    O1 0.0453(4) 0.0319(4) 0.0373(4) -0.0076(3) 0.0047(3) -0.0043(3)
    O2 0.0605(6) 0.0298(4) 0.0528(5) -0.0035(3) -0.0103(4) 0.0067(3)
    O3 0.0342(4) 0.0459(5) 0.0514(5) -0.0017(3) 0.0071(3) 0.0131(4)
    N1 0.0372(4) 0.0292(4) 0.0343(4) -0.0051(3) -0.0041(3) 0.0056(3)
    C1 0.0343(5) 0.0290(4) 0.0336(5) -0.0023(4) -0.0007(4) 0.0051(4)
    C2 0.0359(5) 0.0394(6) 0.0527(7) -0.0063(4) -0.0007(5) 0.0065(5)
    C3 0.0338(6) 0.0527(7) 0.0663(8) 0.0000(5) 0.0097(5) 0.0116(6)
    C4 0.0426(6) 0.0506(7) 0.0590(8) 0.0076(5) 0.0172(5) 0.0041(6)
    C5 0.0399(5) 0.0364(5) 0.0435(6) 0.0037(4) 0.0058(4) -0.0010(4)
    C6 0.0309(4) 0.0277(4) 0.0323(4) 0.0010(3) -0.0006(3) 0.0042(3)
    C7 0.0315(4) 0.0247(4) 0.0299(4) -0.0011(3) -0.0016(3) 0.0012(3)
    C8 0.0319(4) 0.0299(4) 0.0347(5) 0.0002(3) 0.0031(3) 0.0018(4)
    C9 0.0298(4) 0.0331(5) 0.0380(5) 0.0053(4) 0.0017(4) 0.0011(4)
    C10 0.0387(6) 0.0412(6) 0.0479(6) 0.0014(4) -0.0049(4) -0.0024(5)
    C11 0.0407(6) 0.0623(9) 0.0484(7) 0.0022(5) -0.0094(5) -0.0050(6)
    C12 0.0423(6) 0.0658(9) 0.0443(6) 0.0132(6) -0.0043(5) 0.0077(6)
    C13 0.0456(6) 0.0459(7) 0.0477(6) 0.0105(5) 0.0015(5) 0.0108(5)
    C14 0.0360(5) 0.0349(5) 0.0405(5) 0.0060(4) 0.0016(4) 0.0024(4)
    C15 0.0603(8) 0.0290(5) 0.0624(8) 0.0007(5) 0.0048(6) 0.0076(5)
    C16 0.0625(8) 0.0299(5) 0.0666(9) -0.0033(5) 0.0146(6) -0.0068(5)
    C17 0.0575(7) 0.0320(5) 0.0539(7) -0.0119(5) 0.0087(6) -0.0045(5)
    C18 0.0639(8) 0.0369(6) 0.0414(6) -0.0127(5) 0.0025(5) -0.0084(5)
    C19 0.0454(6) 0.0340(5) 0.0367(5) -0.0031(4) 0.0075(4) 0.0031(4)
    C20 0.0490(7) 0.0384(6) 0.0860(11) -0.0081(5) 0.0170(7) 0.0104(7)
    C21 0.0378(5) 0.0338(5) 0.0543(7) -0.0020(4) -0.0087(5) 0.0119(5)
_geom_special_details
;
 Bond distances, angles etc. have been calculated using the
 rounded fractional coordinates. All su's are estimated
 from the variances of the (full) variance-covariance matrix.
 The cell esds are taken into account in the estimation of
 distances, angles and torsion angles
;
loop_
    _geom_bond_atom_site_label_1
    _geom_bond_atom_site_label_2
    _geom_bond_site_symmetry_1
    _geom_bond_site_symmetry_2
    _geom_bond_distance
    _geom_bond_publ_flag
    S1 C20 . . 1.7968(16) no
    S1 C21 . . 1.8255(12) no
    O1 C1 . . 1.3606(13) no
    O1 C18 . . 1.4423(15) no
    O2 C14 . . 1.3623(14) no
    O2 C15 . . 1.4210(15) no
    O3 C8 . . 1.4438(14) no
    O3 C19 . . 1.4137(14) no
    N1 C7 . . 1.4820(13) no
    N1 C19 . . 1.4700(15) no
    N1 C21 . . 1.4476(14) no
    C1 C2 . . 1.3930(16) no
    C1 C6 . . 1.4081(15) no
    C2 C3 . . 1.3820(19) no
    C3 C4 . . 1.375(2) no
    C4 C5 . . 1.3905(18) no
    C5 C6 . . 1.3903(16) no
    C6 C7 . . 1.5070(14) no
    C7 C8 . . 1.5259(14) no
    C8 C9 . . 1.5047(15) no
    C9 C10 . . 1.3870(16) no
    C9 C14 . . 1.3990(15) no
    C10 C11 . . 1.3927(19) no
    C11 C12 . . 1.368(2) no
    C12 C13 . . 1.390(2) no
    C13 C14 . . 1.3918(17) no
    C15 C16 . . 1.504(2) no
    C16 C17 . . 1.533(2) no
    C17 C18 . . 1.5196(18) no
    C19 C20 . . 1.5236(18) no
    C2 H2 . . 0.9300 no
    C3 H3 . . 0.9300 no
    C4 H4 . . 0.9300 no
    C5 H5 . . 0.9300 no
    C7 H7 . . 0.9800 no
    C8 H8 . . 0.9800 no
    C10 H10 . . 0.9300 no
    C11 H11 . . 0.9300 no
    C12 H12 . . 0.9300 no
    C13 H13 . . 0.9300 no
    C15 H15A . . 0.9700 no
    C15 H15B . . 0.9700 no
    C16 H16A . . 0.9700 no
    C16 H16B . . 0.9700 no
    C17 H17A . . 0.9700 no
    C17 H17B . . 0.9700 no
    C18 H18A . . 0.9700 no
    C18 H18B . . 0.9700 no
    C19 H19 . . 0.9800 no
    C20 H20A . . 0.9700 no
    C20 H20B . . 0.9700 no
    C21 H21A . . 0.9700 no
    C21 H21B . . 0.9700 no
loop_
    _geom_angle_atom_site_label_1
    _geom_angle_atom_site_label_2
    _geom_angle_atom_site_label_3
    _geom_angle_site_symmetry_1
    _geom_angle_site_symmetry_2
    _geom_angle_site_symmetry_3
    _geom_angle
    _geom_angle_publ_flag
    C20 S1 C21 . . . 87.50(6) no
    C1 O1 C18 . . . 118.15(9) no
    C14 O2 C15 . . . 119.29(10) no
    C8 O3 C19 . . . 106.75(8) no
    C7 N1 C19 . . . 105.55(8) no
    C7 N1 C21 . . . 114.52(9) no
    C19 N1 C21 . . . 109.41(9) no
    O1 C1 C2 . . . 123.22(10) no
    O1 C1 C6 . . . 116.73(9) no
    C2 C1 C6 . . . 120.03(10) no
    C1 C2 C3 . . . 120.57(12) no
    C2 C3 C4 . . . 120.55(12) no
    C3 C4 C5 . . . 118.80(12) no
    C4 C5 C6 . . . 122.52(12) no
    C1 C6 C5 . . . 117.53(10) no
    C1 C6 C7 . . . 124.94(9) no
    C5 C6 C7 . . . 117.30(9) no
    N1 C7 C6 . . . 110.92(8) no
    N1 C7 C8 . . . 100.42(8) no
    C6 C7 C8 . . . 121.22(8) no
    O3 C8 C7 . . . 100.96(8) no
    O3 C8 C9 . . . 109.25(8) no
    C7 C8 C9 . . . 116.43(8) no
    C8 C9 C10 . . . 121.92(10) no
    C8 C9 C14 . . . 119.49(10) no
    C10 C9 C14 . . . 118.58(10) no
    C9 C10 C11 . . . 121.08(12) no
    C10 C11 C12 . . . 119.57(13) no
    C11 C12 C13 . . . 120.88(13) no
    C12 C13 C14 . . . 119.37(13) no
    O2 C14 C9 . . . 114.90(10) no
    O2 C14 C13 . . . 124.59(11) no
    C9 C14 C13 . . . 120.51(11) no
    O2 C15 C16 . . . 107.90(11) no
    C15 C16 C17 . . . 115.67(12) no
    C16 C17 C18 . . . 116.46(12) no
    O1 C18 C17 . . . 114.82(10) no
    O3 C19 N1 . . . 107.02(9) no
    O3 C19 C20 . . . 111.05(10) no
    N1 C19 C20 . . . 110.70(10) no
    S1 C20 C19 . . . 107.32(10) no
    S1 C21 N1 . . . 107.36(8) no
    C1 C2 H2 . . . 120.00 no
    C3 C2 H2 . . . 120.00 no
    C2 C3 H3 . . . 120.00 no
    C4 C3 H3 . . . 120.00 no
    C3 C4 H4 . . . 121.00 no
    C5 C4 H4 . . . 121.00 no
    C4 C5 H5 . . . 119.00 no
    C6 C5 H5 . . . 119.00 no
    N1 C7 H7 . . . 108.00 no
    C6 C7 H7 . . . 108.00 no
    C8 C7 H7 . . . 108.00 no
    O3 C8 H8 . . . 110.00 no
    C7 C8 H8 . . . 110.00 no
    C9 C8 H8 . . . 110.00 no
    C9 C10 H10 . . . 119.00 no
    C11 C10 H10 . . . 119.00 no
    C10 C11 H11 . . . 120.00 no
    C12 C11 H11 . . . 120.00 no
    C11 C12 H12 . . . 120.00 no
    C13 C12 H12 . . . 120.00 no
    C12 C13 H13 . . . 120.00 no
    C14 C13 H13 . . . 120.00 no
    O2 C15 H15A . . . 110.00 no
    O2 C15 H15B . . . 110.00 no
    C16 C15 H15A . . . 110.00 no
    C16 C15 H15B . . . 110.00 no
    H15A C15 H15B . . . 108.00 no
    C15 C16 H16A . . . 108.00 no
    C15 C16 H16B . . . 108.00 no
    C17 C16 H16A . . . 108.00 no
    C17 C16 H16B . . . 108.00 no
    H16A C16 H16B . . . 107.00 no
    C16 C17 H17A . . . 108.00 no
    C16 C17 H17B . . . 108.00 no
    C18 C17 H17A . . . 108.00 no
    C18 C17 H17B . . . 108.00 no
    H17A C17 H17B . . . 107.00 no
    O1 C18 H18A . . . 109.00 no
    O1 C18 H18B . . . 109.00 no
    C17 C18 H18A . . . 109.00 no
    C17 C18 H18B . . . 109.00 no
    H18A C18 H18B . . . 108.00 no
    O3 C19 H19 . . . 109.00 no
    N1 C19 H19 . . . 109.00 no
    C20 C19 H19 . . . 109.00 no
    S1 C20 H20A . . . 110.00 no
    S1 C20 H20B . . . 110.00 no
    C19 C20 H20A . . . 110.00 no
    C19 C20 H20B . . . 110.00 no
    H20A C20 H20B . . . 109.00 no
    S1 C21 H21A . . . 110.00 no
    S1 C21 H21B . . . 110.00 no
    N1 C21 H21A . . . 110.00 no
    N1 C21 H21B . . . 110.00 no
    H21A C21 H21B . . . 109.00 no
loop_
    _geom_torsion_atom_site_label_1
    _geom_torsion_atom_site_label_2
    _geom_torsion_atom_site_label_3
    _geom_torsion_atom_site_label_4
    _geom_torsion_site_symmetry_1
    _geom_torsion_site_symmetry_2
    _geom_torsion_site_symmetry_3
    _geom_torsion_site_symmetry_4
    _geom_torsion
    _geom_torsion_publ_flag
    C21 S1 C20 C19 . . . . -32.36(10) no
    C20 S1 C21 N1 . . . . 39.77(9) no
    C18 O1 C1 C2 . . . . -13.60(15) no
    C18 O1 C1 C6 . . . . 167.96(10) no
    C1 O1 C18 C17 . . . . -68.41(14) no
    C14 O2 C15 C16 . . . . -172.86(11) no
    C15 O2 C14 C9 . . . . 177.78(11) no
    C15 O2 C14 C13 . . . . -2.20(18) no
    C8 O3 C19 C20 . . . . 140.90(10) no
    C8 O3 C19 N1 . . . . 19.98(11) no
    C19 O3 C8 C9 . . . . -162.56(9) no
    C19 O3 C8 C7 . . . . -39.33(10) no
    C21 N1 C19 C20 . . . . 11.04(14) no
    C19 N1 C7 C6 . . . . -160.77(8) no
    C7 N1 C19 C20 . . . . -112.65(11) no
    C19 N1 C21 S1 . . . . -35.51(11) no
    C21 N1 C7 C8 . . . . -151.80(9) no
    C21 N1 C19 O3 . . . . 132.18(9) no
    C19 N1 C7 C8 . . . . -31.39(9) no
    C7 N1 C19 O3 . . . . 8.49(10) no
    C21 N1 C7 C6 . . . . 78.83(11) no
    C7 N1 C21 S1 . . . . 82.72(10) no
    C2 C1 C6 C7 . . . . -174.06(10) no
    C2 C1 C6 C5 . . . . 0.19(16) no
    C6 C1 C2 C3 . . . . 0.27(18) no
    O1 C1 C6 C5 . . . . 178.68(10) no
    O1 C1 C2 C3 . . . . -178.11(11) no
    O1 C1 C6 C7 . . . . 4.43(15) no
    C1 C2 C3 C4 . . . . -0.2(2) no
    C2 C3 C4 C5 . . . . -0.3(2) no
    C3 C4 C5 C6 . . . . 0.8(2) no
    C4 C5 C6 C7 . . . . 173.95(11) no
    C4 C5 C6 C1 . . . . -0.75(17) no
    C5 C6 C7 C8 . . . . 141.10(10) no
    C5 C6 C7 N1 . . . . -101.65(11) no
    C1 C6 C7 C8 . . . . -44.64(14) no
    C1 C6 C7 N1 . . . . 72.61(12) no
    N1 C7 C8 C9 . . . . 160.85(9) no
    C6 C7 C8 O3 . . . . 165.12(8) no
    C6 C7 C8 C9 . . . . -76.76(12) no
    N1 C7 C8 O3 . . . . 42.72(9) no
    C7 C8 C9 C10 . . . . -76.25(13) no
    O3 C8 C9 C14 . . . . -141.97(10) no
    C7 C8 C9 C14 . . . . 104.54(11) no
    O3 C8 C9 C10 . . . . 37.25(14) no
    C8 C9 C14 C13 . . . . 178.22(10) no
    C8 C9 C10 C11 . . . . -178.96(11) no
    C8 C9 C14 O2 . . . . -1.76(15) no
    C14 C9 C10 C11 . . . . 0.26(17) no
    C10 C9 C14 C13 . . . . -1.02(17) no
    C10 C9 C14 O2 . . . . 179.01(10) no
    C9 C10 C11 C12 . . . . 0.45(19) no
    C10 C11 C12 C13 . . . . -0.4(2) no
    C11 C12 C13 C14 . . . . -0.3(2) no
    C12 C13 C14 O2 . . . . -178.97(12) no
    C12 C13 C14 C9 . . . . 1.06(18) no
    O2 C15 C16 C17 . . . . -60.14(15) no
    C15 C16 C17 C18 . . . . 96.72(15) no
    C16 C17 C18 O1 . . . . -80.88(15) no
    O3 C19 C20 S1 . . . . -100.26(11) no
    N1 C19 C20 S1 . . . . 18.46(13) no
loop_
    _geom_hbond_atom_site_label_D
    _geom_hbond_atom_site_label_H
    _geom_hbond_atom_site_label_A
    _geom_hbond_site_symmetry_A
    _geom_hbond_distance_DH
    _geom_hbond_distance_HA
    _geom_hbond_distance_DA
    _geom_hbond_angle_DHA
    _geom_hbond_publ_flag
    C8 H8 O1 . 0.98 2.30 2.9593(13) 123 yes
    C8 H8 O2 . 0.98 2.30 2.7146(14) 104 yes
    C3 H3 Cg1 1_455 0.93 2.99 3.8672(14) 158 yes
    C16 H16B Cg1 4_564 0.97 2.81 3.7400(17) 160 yes
_iucr_refine_instructions_details
;
TITL SP1PR3_0m in P2(1)/c
CELL  0.71073   9.9858  17.8830  10.2054   90.000   94.663   90.000
ZERR     4.00   0.0005   0.0008   0.0004    0.000    0.002    0.000
LATT   1
SYMM  - X, 1/2 + Y, 1/2 - Z
SFAC  C    H    N    O    S
UNIT  84   92   4    12   4
MERG   2
FMAP   2
PLAN   20
BOND $H
ACTA
CONF
SIZE 0.20 0.25 0.30
L.S.   10
WGHT    0.077900    0.214100
FVAR       0.14246
C1    1    0.501756    0.841246    0.682376    11.00000    0.03433    0.02899 =
         0.03358    0.00506   -0.00068   -0.00230
C2    1    0.373872    0.816980    0.707804    11.00000    0.03589    0.03937 =
         0.05269    0.00650   -0.00073   -0.00628
AFIX  43
H2    2    0.337150    0.775005    0.664737    11.00000   -1.20000
AFIX   0
C3    1    0.301091    0.854736    0.796468    11.00000    0.03381    0.05267 =
         0.06629    0.01165    0.00970    0.00001
AFIX  43
H3    2    0.215701    0.838048    0.812354    11.00000   -1.20000
AFIX   0
C4    1    0.353877    0.916779    0.861409    11.00000    0.04262    0.05060 =
         0.05898    0.00413    0.01719    0.00756
AFIX  43
H4    2    0.304769    0.942369    0.920747    11.00000   -1.20000
AFIX   0
C5    1    0.482001    0.940557    0.836744    11.00000    0.03993    0.03636 =
         0.04350   -0.00100    0.00585    0.00370
AFIX  43
H5    2    0.518085    0.982127    0.881563    11.00000   -1.20000
AFIX   0
C6    1    0.558232    0.904569    0.747649    11.00000    0.03085    0.02770 =
         0.03235    0.00420   -0.00061    0.00098
C7    1    0.689495    0.940364    0.719599    11.00000    0.03151    0.02465 =
         0.02987    0.00125   -0.00157   -0.00113
AFIX  13
H7    2    0.712968    0.976959    0.789180    11.00000   -1.20000
AFIX   0
C8    1    0.814064    0.893218    0.701681    11.00000    0.03185    0.02985 =
         0.03474    0.00178    0.00308    0.00024
AFIX  13
H8    2    0.791462    0.852530    0.639451    11.00000   -1.20000
AFIX   0
C9    1    0.886944    0.862503    0.824905    11.00000    0.02984    0.03306 =
         0.03800    0.00114    0.00173    0.00530
C10   1    0.968858    0.906956    0.909003    11.00000    0.03865    0.04123 =
         0.04789   -0.00240   -0.00488    0.00140
AFIX  43
H10   2    0.978293    0.957446    0.889951    11.00000   -1.20000
AFIX   0
C11   1    1.037214    0.877228    1.021511    11.00000    0.04068    0.06229 =
         0.04837   -0.00496   -0.00943    0.00218
AFIX  43
H11   2    1.091334    0.907729    1.077411    11.00000   -1.20000
AFIX   0
C12   1    1.024225    0.802852    1.049265    11.00000    0.04228    0.06576 =
         0.04431    0.00765   -0.00430    0.01324
AFIX  43
H12   2    1.070346    0.782937    1.124091    11.00000   -1.20000
AFIX   0
C13   1    0.943007    0.756652    0.967109    11.00000    0.04559    0.04592 =
         0.04771    0.01078    0.00149    0.01054
AFIX  43
H13   2    0.935109    0.706107    0.986487    11.00000   -1.20000
AFIX   0
C14   1    0.873635    0.786763    0.855594    11.00000    0.03605    0.03493 =
         0.04047    0.00236    0.00158    0.00596
C15   1    0.773132    0.669321    0.789001    11.00000    0.06027    0.02896 =
         0.06240    0.00760    0.00482    0.00072
AFIX  23
H15A  2    0.727910    0.660605    0.868203    11.00000   -1.20000
H15B  2    0.860014    0.644792    0.798596    11.00000   -1.20000
AFIX   0
C16   1    0.690472    0.638661    0.671371    11.00000    0.06248    0.02992 =
         0.06662   -0.00677    0.01460   -0.00332
AFIX  23
H16A  2    0.681355    0.585102    0.682770    11.00000   -1.20000
H16B  2    0.739361    0.646569    0.594212    11.00000   -1.20000
AFIX   0
C17   1    0.549709    0.672303    0.644975    11.00000    0.05754    0.03199 =
         0.05394   -0.00450    0.00873   -0.01186
AFIX  23
H17A  2    0.488424    0.632434    0.615995    11.00000   -1.20000
H17B  2    0.521343    0.691114    0.727467    11.00000   -1.20000
AFIX   0
C18   1    0.534963    0.734977    0.544302    11.00000    0.06394    0.03693 =
         0.04136   -0.00838    0.00247   -0.01273
AFIX  23
H18A  2    0.587369    0.722376    0.471435    11.00000   -1.20000
H18B  2    0.441524    0.737851    0.510320    11.00000   -1.20000
AFIX   0
C19   1    0.814129    0.990030    0.554302    11.00000    0.04540    0.03400 =
         0.03665    0.00311    0.00753   -0.00311
AFIX  13
H19   2    0.819540    0.970729    0.465013    11.00000   -1.20000
AFIX   0
C20   1    0.854908    1.072146    0.558570    11.00000    0.04898    0.03840 =
         0.08600    0.01036    0.01697   -0.00810
AFIX  23
H20A  2    0.848839    1.092914    0.470483    11.00000   -1.20000
H20B  2    0.946729    1.077377    0.596390    11.00000   -1.20000
AFIX   0
C21   1    0.612765    1.053476    0.597677    11.00000    0.03780    0.03377 =
         0.05429    0.01187   -0.00865   -0.00201
AFIX  23
H21A  2    0.541023    1.052020    0.656253    11.00000   -1.20000
H21B  2    0.574899    1.067974    0.510850    11.00000   -1.20000
AFIX   0
N1    3    0.676285    0.980888    0.592537    11.00000    0.03721    0.02919 =
         0.03434    0.00555   -0.00410   -0.00509
O1    4    0.576577    0.807649    0.593548    11.00000    0.04532    0.03185 =
         0.03728   -0.00433    0.00470   -0.00756
O2    4    0.789802    0.747313    0.769202    11.00000    0.06053    0.02985 =
         0.05275    0.00674   -0.01034   -0.00353
O3    4    0.898702    0.947232    0.643262    11.00000    0.03423    0.04587 =
         0.05137    0.01315    0.00709   -0.00170
S1    5    0.741844    1.120129    0.658074    11.00000    0.05205    0.03148 =
         0.06283   -0.00572   -0.00749   -0.00305
HKLF 4
REM  SP1PR3_0m in P2(1)/c
REM R1 =  0.0469 for   5150 Fo > 4sig(Fo)  and  0.0738 for all   7768 data
REM    235 parameters refined using      0 restraints
END
WGHT      0.0769      0.2011
REM Highest difference peak  0.379,  deepest hole -0.227,  1-sigma level  0.049
Q1    1   0.8823  0.8250  0.8384  11.00000  0.05    0.38
Q2    1   0.4416  0.8280  0.7022  11.00000  0.05    0.37
Q3    1   0.5288  0.8723  0.7171  11.00000  0.05    0.35
Q4    1   0.5187  0.9172  0.7973  11.00000  0.05    0.35
Q5    1   0.6234  0.9194  0.7372  11.00000  0.05    0.35
Q6    1   0.7524  0.9212  0.7172  11.00000  0.05    0.34
Q7    1   0.8486  0.8758  0.7678  11.00000  0.05    0.31
Q8    1   0.9434  0.8776  0.8611  11.00000  0.05    0.31
Q9    1   0.5352  0.8231  0.6420  11.00000  0.05    0.31
Q10   1   0.7430  0.9819  0.5725  11.00000  0.05    0.30
Q11   1   0.3384  0.8440  0.7440  11.00000  0.05    0.30
Q12   1   0.4192  0.9227  0.8571  11.00000  0.05    0.28
Q13   1   0.9169  0.7723  0.8992  11.00000  0.05    0.28
Q14   1   0.8009  1.0985  0.6155  11.00000  0.05    0.26
Q15   1   0.7167  0.6586  0.7359  11.00000  0.05    0.26
Q16   1   0.5403  0.7050  0.5971  11.00000  0.05    0.26
Q17   1   0.8169  1.1124  0.6550  11.00000  0.05    0.26
Q18   1   1.0163  0.8391  1.0222  11.00000  0.05    0.26
Q19   1   0.8250  1.0306  0.5607  11.00000  0.05    0.25
Q20   1   0.6564  1.0107  0.5957  11.00000  0.05    0.25
;
