# Supplementary material for: 8,13,26-Trioxa-23-thia-21-aza­penta­cyclo­[18.6.0.02,7.014,19.021,25]hexa­cosa-2(7),3,5,14,16,18-hexa­ene
Source: Acta Crystallogr Sect E Struct Rep Online. 2013 May 15;69(Pt 6):o892. doi: 10.1107/S1600536813012804 (PMC3685049; doi:10.1107/S1600536813012804)
Supplement: Supplementary file 2 [file e-69-0o892-Isup2.hkl]

#
# h,k,l, Fc-squared, Fo-squared, sigma(Fo-squared) and status flag
#
data_I
_shelx_title ' SP1PR3_0m in P2(1)/c'
_shelx_refln_list_code          4
_shelx_F_calc_maximum      218.15
_exptl_crystal_F_000       784.00
_reflns_d_resolution_high  0.6222
 
loop_
 _symmetry_equiv_pos_as_xyz
 'x, y, z'
 '-x, y+1/2, -z+1/2'
 '-x, -y, -z'
 'x, -y-1/2, z-1/2'
 
_cell_length_a     9.9858
_cell_length_b    17.8830
_cell_length_c    10.2054
_cell_angle_alpha  90.000
_cell_angle_beta   94.663
_cell_angle_gamma  90.000
 
_shelx_F_squared_multiplier     1.000
 
loop_
 _refln_index_h
 _refln_index_k
 _refln_index_l
 _refln_F_squared_calc
 _refln_F_squared_meas
 _refln_F_squared_sigma
 _refln_observed_status
   1   0   0     1695.24     1714.74     52.72 o
   2   0   0        7.95       10.35      0.99 o
   3   0   0      169.51      144.37      5.42 o
   4   0   0     1163.58     1213.62     37.94 o
   5   0   0      569.96      672.59     22.17 o
   6   0   0        0.50        1.48      1.48 o
   7   0   0       17.74       14.78      2.46 o
   8   0   0        0.19        3.45      1.97 o
   9   0   0       25.55       18.72      3.45 o
  10   0   0        5.18       -1.48      1.97 o
  11   0   0       13.87        7.88      2.96 o
  12   0   0       37.42       36.46      4.93 o
  13   0   0       58.72       56.67      3.45 o
  14   0   0       61.43       55.19      3.45 o
  15   0   0       26.79       32.52      2.96 o
   1   1   0     3865.17     4238.05     91.81 o
   2   1   0     2676.43     3053.75     65.68 o
   3   1   0     2803.60     3142.93     67.77 o
   4   1   0     3725.03     3838.81     82.92 o
   5   1   0      391.43      449.52     10.97 o
   6   1   0      384.24      475.69     14.54 o
   7   1   0      263.56      245.68      5.64 o
   8   1   0      462.65      476.82      9.93 o
   9   1   0      499.57      444.26     12.19 o
  10   1   0      243.87      235.26      8.88 o
  11   1   0        6.98        5.04      1.21 o
  12   1   0        0.01        2.50      2.71 o
  13   1   0       16.51       11.27      2.71 o
  14   1   0        8.88       10.01      2.46 o
  15   1   0        7.02        6.65      1.74 o
   1   2   0        0.35        1.44      0.49 o
   2   2   0     2258.15     2379.98     51.22 o
   3   2   0      718.29      803.45     24.64 o
   4   2   0     1150.30     1179.55     26.13 o
   5   2   0      840.53      908.08     24.26 o
   6   2   0      661.58      714.01     11.61 o
   7   2   0        2.30        1.63      0.78 o
   8   2   0       11.83       14.25      1.15 o
   9   2   0        3.62        6.55      1.18 o
  10   2   0       32.64       31.84      1.90 o
  11   2   0       21.06       20.04      3.06 o
  12   2   0       39.63       35.49      2.30 o
  13   2   0        1.41       -0.59      1.64 o
  14   2   0       36.45       42.87      3.45 o
  15   2   0        0.36       -1.54      1.54 o
   1   3   0     3845.59     3818.72     57.33 o
   2   3   0      130.12      130.41      4.02 o
   3   3   0       48.17       64.80      2.09 o
   4   3   0     1073.57     1114.11     24.74 o
   5   3   0      925.38      932.85     21.25 o
   6   3   0       73.99       89.90      3.30 o
   7   3   0      362.34      366.94      7.87 o
   8   3   0       17.66       15.30      1.43 o
   9   3   0      626.19      573.26      9.96 o
  10   3   0      116.10      109.63      3.33 o
  11   3   0       53.75       54.87      2.56 o
  12   3   0       98.81       86.46      3.38 o
  13   3   0       15.78       17.14      2.96 o
  14   3   0       60.69       73.91      4.93 o
  15   3   0       13.23       15.27      2.96 o
   1   4   0       31.48       41.75      0.91 o
   2   4   0     1400.36     1395.85     26.39 o
   3   4   0      593.68      573.33     11.23 o
   4   4   0     1752.95     1809.80     32.04 o
   5   4   0      445.83      431.02      9.92 o
   6   4   0      302.82      278.51      5.06 o
   7   4   0      399.05      396.40      7.05 o
   8   4   0      313.22      291.24      5.54 o
   9   4   0       54.85       57.83      1.96 o
  10   4   0       71.94       67.69      2.28 o
  11   4   0       20.96       25.05      2.11 o
  12   4   0        1.68       -0.39      1.97 o
  13   4   0       42.85       46.48      3.36 o
  14   4   0        5.27        2.96      2.46 o
  15   4   0       26.64       27.59      3.45 o
   1   5   0     2466.46     2603.99     43.10 o
   2   5   0      855.76      846.22     12.15 o
   3   5   0      941.40     1033.85     40.43 o
   4   5   0     2267.83     2352.06     44.15 o
   5   5   0      661.78      683.92     14.54 o
   6   5   0       22.59       22.82      1.96 o
   7   5   0       37.39       36.49      1.50 o
   8   5   0        6.95        8.26      1.39 o
   9   5   0       35.00       34.83      1.75 o
  10   5   0        1.56        1.92      1.09 o
  11   5   0        0.04        0.09      1.42 o
  12   5   0        3.31        4.70      1.72 o
  13   5   0        0.67        0.58      1.71 o
  14   5   0        3.31        5.42      2.96 o
  15   5   0        7.39       13.30      2.96 o
   0   6   0     1278.74      544.48     21.19 o
   1   6   0     1974.59     2219.34     36.72 o
   2   6   0      405.57      445.32      8.24 o
   3   6   0       49.19       43.47      1.07 o
   4   6   0       39.97       39.59      1.11 o
   5   6   0       53.92       54.84      1.48 o
   6   6   0       28.82       35.33      1.25 o
   7   6   0       16.94       22.27      1.24 o
   8   6   0        1.65        0.83      0.90 o
   9   6   0        1.33        1.65      1.14 o
  10   6   0      106.51      100.84      2.99 o
  11   6   0       10.36        9.26      1.40 o
  12   6   0        8.56        8.53      2.09 o
  13   6   0        0.12        0.00      2.22 o
  14   6   0        0.56       -2.08      2.15 o
  15   6   0        3.55        1.97      2.96 o
   1   7   0     1251.70     1293.40     24.12 o
   2   7   0      157.06      178.21      5.29 o
   3   7   0      822.04      882.00     11.56 o
   4   7   0      414.71      454.19      6.97 o
   5   7   0      193.40      164.40      3.52 o
   6   7   0     1042.73     1044.21     15.38 o
   7   7   0      396.51      391.72      5.91 o
   8   7   0        0.62        0.11      0.90 o
   9   7   0        1.11        0.09      0.94 o
  10   7   0       50.21       52.11      3.06 o
  11   7   0      158.79      153.88      4.54 o
  12   7   0        1.85       -0.69      1.64 o
  13   7   0       37.11       35.07      2.91 o
  14   7   0        3.20        3.84      2.46 o
  15   7   0        0.26        3.94      2.96 o
   0   8   0       81.17       80.81      3.94 o
   1   8   0     1894.31     2131.17     55.88 o
   2   8   0     5554.95     5777.00     87.68 o
   3   8   0        5.21        8.88      0.51 o
   4   8   0     2833.83     2897.10     39.87 o
   5   8   0       21.55       19.52      0.85 o
   6   8   0       33.15       26.43      1.87 o
   7   8   0       18.36       14.07      0.86 o
   8   8   0       80.75       87.36      2.02 o
   9   8   0       29.63       34.65      1.95 o
  10   8   0       52.64       57.36      2.64 o
  11   8   0       12.24       15.31      1.66 o
  12   8   0        5.43        3.24      2.00 o
  13   8   0       45.26       50.59      3.65 o
  14   8   0       14.44       15.77      3.45 o
  15   8   0       15.38       22.67      3.94 o
   1   9   0      896.98     1046.94     21.64 o
   2   9   0      609.80      661.69     11.68 o
   3   9   0       15.85       10.44      0.65 o
   4   9   0      177.67      178.33      2.81 o
   5   9   0     1252.97     1212.19     18.37 o
   6   9   0      219.12      195.59      4.15 o
   7   9   0       82.89       85.94      2.45 o
   8   9   0      302.98      297.92      5.99 o
   9   9   0        2.04       -0.46      1.21 o
  10   9   0        4.76        4.57      1.41 o
  11   9   0       30.01       30.13      2.24 o
  12   9   0       14.34       10.21      2.00 o
  13   9   0        0.40        1.40      2.09 o
  14   9   0        1.35       -1.48      2.46 o
  15   9   0        0.04        0.99      2.96 o
   0  10   0      455.53      504.14     10.74 o
   1  10   0       66.63       80.77      2.13 o
   2  10   0       55.40       65.28      1.97 o
   3  10   0      130.24      124.49      3.60 o
   4  10   0       10.10        9.25      0.81 o
   5  10   0     1590.13     1593.68     22.39 o
   6  10   0        5.84        5.71      0.67 o
   7  10   0      258.28      240.77      5.08 o
   8  10   0       25.73       27.00      1.57 o
   9  10   0        4.26        3.31      1.09 o
  10  10   0      271.12      283.87      7.07 o
  11  10   0       68.35       71.10      6.12 o
  12  10   0        8.96        6.70      1.79 o
  13  10   0       44.93       50.91      3.65 o
  14  10   0        0.82        2.46      2.96 o
   1  11   0      247.81      248.30      4.52 o
   2  11   0      187.64      202.71      4.89 o
   3  11   0     1148.24     1225.06     18.49 o
   4  11   0      323.58      325.10      5.53 o
   5  11   0     1834.33     1697.57     25.67 o
   6  11   0       67.10       75.80      2.14 o
   7  11   0      175.14      172.27      3.67 o
   8  11   0        3.92        3.34      1.09 o
   9  11   0       84.63       88.17      2.94 o
  10  11   0        0.09       -0.36      1.12 o
  11  11   0        4.30       -0.32      1.50 o
  12  11   0        0.75       -0.93      2.31 o
  13  11   0        1.39        1.48      2.96 o
  14  11   0        3.30        1.48      2.96 o
   0  12   0        1.61        1.69      0.60 o
   1  12   0      264.43      323.77      5.80 o
   2  12   0      183.27      163.91      3.15 o
   3  12   0      441.53      430.70      7.19 o
   4  12   0        2.29        3.30      0.77 o
   5  12   0      359.33      361.18      7.06 o
   6  12   0      443.86      397.37      6.96 o
   7  12   0      401.67      406.74      7.20 o
   8  12   0      275.20      250.21      4.96 o
   9  12   0       10.89       12.38      1.45 o
  10  12   0       16.19       20.16      1.78 o
  11  12   0        1.58        2.26      1.34 o
  12  12   0        3.83       -0.82      1.78 o
  13  12   0        5.33        8.38      2.44 o
  14  12   0       38.29       35.97      4.93 o
   1  13   0      708.15      703.82     11.58 o
   2  13   0       93.58       96.02      2.11 o
   3  13   0      146.87      149.12      3.51 o
   4  13   0      655.85      623.73     10.08 o
   5  13   0     1116.22     1104.35     18.73 o
   6  13   0      210.93      194.78      4.69 o
   7  13   0      416.46      374.52      7.53 o
   8  13   0       11.35       12.02      1.17 o
   9  13   0       23.21       27.46      1.88 o
  10  13   0       17.91       21.23      1.82 o
  11  13   0        6.54        8.73      1.63 o
  12  13   0        0.45       -0.74      1.48 o
  13  13   0        0.65        1.72      2.44 o
  14  13   0        0.17       -3.45      3.45 o
   0  14   0      149.38      159.62      9.12 o
   1  14   0       40.44       37.21      2.00 o
   2  14   0        1.95        1.57      0.65 o
   3  14   0       31.71       27.01      1.71 o
   4  14   0      475.20      468.40      7.99 o
   5  14   0      603.60      566.69     10.37 o
   6  14   0      274.10      251.48      5.52 o
   7  14   0      140.91      125.79      3.57 o
   8  14   0       22.56       23.06      1.78 o
   9  14   0        2.82        1.90      1.99 o
  10  14   0       63.01       67.69      3.41 o
  11  14   0       35.52       35.51      2.35 o
  12  14   0        1.04        1.48      1.73 o
  13  14   0        0.45       -1.79      1.79 o
   1  15   0      220.12      220.22      5.52 o
   2  15   0      114.78      114.22      3.04 o
   3  15   0       93.71       89.87      3.31 o
   4  15   0       61.48       51.17      2.15 o
   5  15   0       37.01       41.52      1.97 o
   6  15   0        0.42       -0.74      0.99 o
   7  15   0       98.52      101.97      3.32 o
   8  15   0       93.88       93.76      3.26 o
   9  15   0      222.49      214.74      5.33 o
  10  15   0        0.57        3.30      1.45 o
  11  15   0        0.02       -1.40      1.40 o
  12  15   0        0.84       -1.79      1.79 o
  13  15   0        7.14        6.58      2.07 o
   0  16   0     1201.16     1086.75     27.55 o
   1  16   0        0.04       -0.46      0.84 o
   2  16   0      282.54      237.19      5.07 o
   3  16   0       11.43        7.68      1.23 o
   4  16   0       65.04       60.05      3.58 o
   5  16   0        1.80        1.58      1.60 o
   6  16   0      208.36      205.03      4.91 o
   7  16   0        3.51        1.35      1.28 o
   8  16   0       20.31       18.82      1.84 o
   9  16   0       35.35       33.87      2.32 o
  10  16   0        0.51        1.11      1.45 o
  11  16   0        3.54        5.17      1.79 o
  12  16   0        0.00       -1.88      1.88 o
  13  16   0        1.13       -0.78      1.95 o
   1  17   0        0.02       -0.17      0.83 o
   2  17   0       51.67       41.21      2.04 o
   3  17   0        5.64        5.10      1.59 o
   4  17   0       11.63        6.13      1.28 o
   5  17   0       17.05       10.05      2.71 o
   6  17   0        4.99        8.11      1.71 o
   7  17   0        2.78        2.63      1.42 o
   8  17   0       20.26       18.95      1.90 o
   9  17   0      115.30      115.71      4.05 o
  10  17   0        4.34        6.08      1.70 o
  11  17   0        0.01        0.16      1.88 o
  12  17   0       11.10       14.54      2.45 o
   0  18   0       38.72       39.91      2.83 o
   1  18   0       24.29       22.22      1.49 o
   2  18   0       22.51       17.73      1.63 o
   3  18   0      179.50      175.04      7.23 o
   4  18   0       97.38      105.51      3.76 o
   5  18   0        6.31        8.16      2.09 o
   6  18   0       10.33       10.33      2.24 o
   7  18   0       12.22       11.87      2.24 o
   8  18   0       48.26       50.90      2.69 o
   9  18   0       14.13       15.42      1.95 o
  10  18   0        0.16        0.34      1.88 o
  11  18   0        5.71        7.73      2.17 o
  12  18   0        2.91        2.73      2.17 o
   1  19   0      130.85      124.17      3.21 o
   2  19   0       11.63        9.29      1.38 o
   3  19   0        0.54        0.35      1.04 o
   4  19   0        1.25        1.25      1.15 o
   5  19   0      239.13      238.99      7.99 o
   6  19   0        0.31       -1.72      1.74 o
   7  19   0      116.18      106.66      5.39 o
   8  19   0       22.80       24.11      6.16 o
   9  19   0       46.25       54.64      4.14 o
  10  19   0        0.22        0.80      1.88 o
  11  19   0        5.75        3.94      2.17 o
   0  20   0        2.07       -0.04      1.31 o
   1  20   0        2.79        4.95      1.24 o
   2  20   0      156.90      142.32      6.12 o
   3  20   0       17.58       15.32      1.70 o
   4  20   0       34.38       35.90      3.08 o
   5  20   0       22.75       25.66      3.20 o
   6  20   0       12.94        9.53      2.60 o
   7  20   0       14.45       14.55      2.72 o
   8  20   0       41.55       35.88      3.65 o
   9  20   0        0.01        2.96      3.45 o
  10  20   0       83.76       97.56      7.88 o
  11  20   0        2.58        0.99      3.45 o
   1  21   0      161.59      148.77      4.42 o
   2  21   0        6.13        5.51      1.50 o
   3  21   0       29.51       39.38      3.48 o
   4  21   0        3.63        2.00      1.73 o
   5  21   0       41.09       45.03      3.65 o
   6  21   0       44.97       41.87      3.65 o
   7  21   0        8.65        9.91      2.79 o
   8  21   0        0.09        0.49      2.96 o
   9  21   0       28.74       28.58      4.93 o
  10  21   0        0.87        2.96      3.45 o
   0  22   0       37.09       48.51      4.12 o
   1  22   0        6.21        7.23      1.46 o
   2  22   0      114.12      112.05      4.03 o
   3  22   0       25.67       21.29      2.56 o
   4  22   0      105.86      104.28      8.06 o
   5  22   0        2.29        1.87      1.71 o
   6  22   0        2.23        1.48      2.09 o
   7  22   0        9.72        8.38      3.45 o
   8  22   0        4.95       -0.49      3.45 o
   9  22   0       11.59       10.84      3.94 o
  10  22   0        0.62        2.96      3.94 o
   1  23   0      152.17      164.43      4.34 o
   2  23   0        0.75        0.37      1.48 o
   3  23   0       12.62       13.92      1.98 o
   4  23   0       11.88       10.90      2.30 o
   5  23   0       25.98       24.55      2.82 o
   6  23   0       76.37       77.36      6.41 o
   7  23   0        5.84        4.93      3.45 o
   8  23   0        4.96        6.41      3.45 o
   9  23   0        1.31        2.96      3.94 o
   0  24   0        0.05        1.86      2.24 o
   1  24   0       45.15       46.32      2.38 o
   2  24   0       25.56       22.55      2.10 o
   3  24   0        9.62       12.87      2.04 o
   4  24   0       53.10       57.00      4.47 o
   5  24   0        9.69        2.66      2.71 o
   6  24   0       52.41       52.23      5.91 o
   7  24   0        7.94        3.45      3.45 o
   8  24   0       44.89       47.30      5.91 o
   1  25   0       49.54       63.82      2.83 o
   2  25   0       42.90       46.86      2.90 o
   3  25   0        0.02        0.42      2.37 o
   4  25   0        0.01        3.79      2.72 o
   5  25   0        2.31        5.01      5.17 o
   6  25   0        0.87        2.55      3.70 o
   7  25   0        0.00       -2.96      2.96 o
   0  26   0       65.32       52.72      6.41 o
   1  26   0        0.19        1.68      2.95 o
   2  26   0        0.14       -0.69      2.03 o
   3  26   0        2.12       -2.37      2.37 o
   4  26   0       13.84       19.52      3.28 o
   5  26   0       12.38       10.97      3.19 o
   6  26   0        7.31        6.71      4.19 o
   1  27   0      112.97      130.84      7.14 o
   2  27   0        0.94       -0.61      2.82 o
   3  27   0       33.36       29.09      3.91 o
   4  27   0       11.54       13.99      3.19 o
   5  27   0        8.81       12.09      5.17 o
   0  28   0       23.72       28.09      5.91 o
   1  28   0       32.00       37.61      4.93 o
   3  28   0       15.00       16.75      3.94 o
 -15   1   1       66.96       68.82      4.93 o
 -14   1   1        2.35        1.77      1.31 o
 -13   1   1       12.88       13.08      1.64 o
 -12   1   1        0.70        0.87      1.17 o
 -11   1   1       18.40       16.60      1.31 o
 -10   1   1        1.49        1.48      1.74 o
  -9   1   1        2.58       -1.72      2.22 o
  -8   1   1       53.59       52.24      3.14 o
  -7   1   1      211.75      181.41      5.92 o
  -6   1   1        2.96       10.74      1.39 o
  -5   1   1      148.52      158.18      4.88 o
  -4   1   1     1181.63     1301.49     28.92 o
  -3   1   1     3444.88     3681.78     79.44 o
  -2   1   1    15914.50    16903.18    363.58 o
  -1   1   1     8599.39     9036.07    171.09 o
   0   1   1     3357.17     3520.83     49.12 o
   1   1   1     3889.12     4232.74     51.76 o
   2   1   1     1000.26     1010.68     15.82 o
   3   1   1      287.73      258.96      8.38 o
   4   1   1      728.39      819.25     18.47 o
   5   1   1      409.05      420.88     10.10 o
   6   1   1      575.34      631.48     14.98 o
   7   1   1       49.93       53.44      2.03 o
   8   1   1       61.26       63.20      3.63 o
   9   1   1       34.58       32.06      2.79 o
  10   1   1       93.90       86.39      3.29 o
  11   1   1        2.34        3.47      1.17 o
  13   1   1       57.27       60.18      2.44 o
  14   1   1        4.16        4.93      1.39 o
  15   1   1       14.09       14.44      1.89 o
 -15   2   1       13.07       16.75      2.96 o
 -14   2   1        1.83        2.60      2.96 o
 -13   2   1       12.04        9.04      1.78 o
 -12   2   1       13.89       11.46      2.70 o
 -11   2   1        5.14        1.85      1.21 o
 -10   2   1      443.41      427.62      9.21 o
  -9   2   1       27.35       18.89      1.42 o
  -8   2   1      389.91      361.20      8.05 o
  -7   2   1      106.38      110.05      4.84 o
  -6   2   1     2112.23     2214.09     41.24 o
  -5   2   1      267.62      291.48      7.67 o
  -4   2   1     2013.47     2163.91     47.39 o
  -3   2   1        2.03        2.77      0.74 o
  -2   2   1     3912.21     4092.48     87.80 o
  -1   2   1     1859.47     1955.98     28.16 o
   0   2   1     4620.28     5087.04     70.58 o
   1   2   1        2.76        0.99      0.25 o
   2   2   1     4409.70     4846.42     86.13 o
   3   2   1     1186.27     1302.43     28.57 o
   4   2   1     3357.76     3614.47     78.05 o
   5   2   1      140.70      154.32      3.33 o
   6   2   1      259.68      311.65      6.22 o
   7   2   1      705.57      728.14     21.11 o
   8   2   1       41.63       38.19      1.39 o
   9   2   1      373.57      359.88      8.87 o
  10   2   1      173.22      159.31      4.24 o
  11   2   1       11.53        8.70      1.48 o
  12   2   1       46.33       39.90      3.20 o
  13   2   1       23.43       18.23      2.46 o
  14   2   1        0.44        1.55      1.18 o
  15   2   1       68.87       77.85      4.93 o
 -15   3   1        0.14       -1.48      2.46 o
 -14   3   1      173.11      186.27      6.64 o
 -13   3   1       12.52       17.16      1.94 o
 -12   3   1        0.71       -1.40      1.40 o
 -11   3   1       52.23       51.33      2.61 o
 -10   3   1       16.40        9.27      1.08 o
  -9   3   1      411.00      404.74      7.41 o
  -8   3   1        3.59        3.26      1.23 o
  -7   3   1      190.32      185.94      3.75 o
  -6   3   1      424.03      446.68      7.65 o
  -5   3   1      164.31      184.17      3.50 o
  -4   3   1     1958.89     2202.10     43.54 o
  -3   3   1      860.61     1007.89     22.47 o
  -2   3   1     4707.66     4916.42     87.38 o
  -1   3   1        7.51       12.59      0.51 o
   0   3   1     5918.77     6195.02     80.61 o
   1   3   1    10274.46    11167.13    253.34 o
   2   3   1     1450.11     1555.09     47.80 o
   3   3   1      106.74      122.54      2.61 o
   4   3   1        1.89        6.41      0.81 o
   5   3   1      825.64      837.31     22.61 o
   6   3   1      679.15      756.42     12.30 o
   7   3   1      332.32      345.74      6.10 o
   8   3   1      420.95      404.84      7.15 o
   9   3   1       18.39       21.62      1.43 o
  10   3   1       10.26        8.63      1.37 o
  11   3   1       12.28       14.41      1.71 o
  12   3   1      218.10      228.73      6.93 o
  13   3   1        4.64        4.43      1.97 o
  14   3   1        2.99        4.93      2.46 o
  15   3   1        0.64        2.46      2.46 o
 -15   4   1       14.44       12.32      2.96 o
 -14   4   1       27.48       31.25      7.39 o
 -13   4   1        0.51       -0.36      2.22 o
 -12   4   1        6.35        6.81      1.65 o
 -11   4   1       35.23       24.60      1.85 o
 -10   4   1       45.81       38.25      1.89 o
  -9   4   1      140.07      130.00      3.28 o
  -8   4   1     1874.92     1712.61     33.43 o
  -7   4   1       10.10       14.21      0.98 o
  -6   4   1       93.75      118.50      2.65 o
  -5   4   1     1207.78     1274.28     20.12 o
  -4   4   1     2127.83     2330.24     66.68 o
  -3   4   1       58.21       51.04      2.20 o
  -2   4   1        7.88       13.54      0.99 o
  -1   4   1      154.84      163.33      2.75 o
   0   4   1     2840.73     3004.20     39.75 o
   1   4   1        2.54        1.04      0.20 o
   3   4   1       73.38       86.48      2.79 o
   4   4   1      197.67      226.37      3.92 o
   5   4   1        7.06       14.42      1.38 o
   6   4   1      797.88      866.68     16.50 o
   7   4   1       50.12       41.83      1.88 o
   8   4   1       32.19       31.61      1.50 o
   9   4   1      319.34      301.91      5.79 o
  10   4   1       26.47       21.96      2.60 o
  11   4   1        6.84        6.31      1.72 o
  12   4   1        0.00       -1.38      3.20 o
  13   4   1        1.86        2.96      1.97 o
  14   4   1        1.89        2.96      2.46 o
  15   4   1        0.78        0.00      2.46 o
 -15   5   1       45.84       46.81      4.43 o
 -14   5   1        9.65        7.39      2.46 o
 -13   5   1        9.15       11.84      2.46 o
 -12   5   1       42.10       48.86      4.16 o
 -11   5   1       32.50       33.67      3.76 o
 -10   5   1        4.28        6.75      1.19 o
  -9   5   1       88.48       97.52      2.77 o
  -8   5   1      191.69      197.18      4.29 o
  -7   5   1      391.53      350.33      6.40 o
  -6   5   1      249.43      267.86      5.00 o
  -5   5   1     1941.69     2050.59     29.23 o
  -4   5   1     1368.65     1509.96     22.63 o
  -3   5   1       89.36      122.52      2.92 o
  -2   5   1      238.99      263.75      4.38 o
  -1   5   1      646.13      617.73      9.74 o
   0   5   1      255.59      321.33      5.03 o
   1   5   1     3789.21     4138.19     60.74 o
   2   5   1        5.28       12.75      0.50 o
   3   5   1     2198.99     2247.15     41.42 o
   4   5   1       22.92       42.03      1.35 o
   5   5   1      477.22      506.74      7.01 o
   6   5   1       49.65       45.28      1.64 o
   7   5   1        3.16        1.42      0.65 o
   8   5   1      304.43      290.10      5.56 o
   9   5   1       35.41       38.69      1.75 o
  10   5   1      162.81      161.42      3.83 o
  11   5   1        3.19        0.44      1.54 o
  12   5   1       31.11       32.21      4.19 o
  13   5   1        9.25        4.43      2.46 o
  14   5   1       10.77       12.32      2.96 o
  15   5   1        3.53        0.99      2.46 o
 -15   6   1        3.68        4.93      2.96 o
 -14   6   1        2.93        2.92      2.09 o
 -13   6   1       46.66       41.30      3.45 o
 -12   6   1      117.35      118.69      5.47 o
 -11   6   1       30.42       28.77      1.83 o
 -10   6   1        0.74       -0.98      0.98 o
  -9   6   1       26.85       31.97      1.69 o
  -8   6   1      105.82      114.62      2.99 o
  -7   6   1        0.22       -0.81      0.92 o
  -6   6   1      804.75      860.80     11.71 o
  -5   6   1      167.98      156.95      2.61 o
  -4   6   1      557.42      559.83      8.46 o
  -3   6   1       25.24       41.62      1.09 o
  -2   6   1     1658.23     1788.29     27.36 o
  -1   6   1      548.32      577.71     10.82 o
   0   6   1     3811.99     4008.98     73.64 o
   1   6   1     2310.02     2526.88     65.10 o
   2   6   1     1168.17     1216.19     18.70 o
   3   6   1     1999.48     2130.97     31.20 o
   4   6   1       20.39       28.31      1.91 o
   5   6   1     1883.93     1920.50     30.95 o
   6   6   1       24.77       21.94      1.11 o
   7   6   1      205.86      212.61      4.40 o
   8   6   1      213.82      202.24      4.20 o
   9   6   1        5.77        5.20      1.09 o
  10   6   1       70.43       69.07      2.77 o
  11   6   1        3.90        3.45      2.46 o
  12   6   1        0.03       -1.72      1.72 o
  13   6   1       50.56       51.21      6.65 o
  14   6   1        1.94        0.00      2.46 o
  15   6   1        0.04       -2.46      2.46 o
 -15   7   1        1.30        0.99      2.96 o
 -14   7   1       32.68       38.43      4.43 o
 -13   7   1       54.62       62.53      4.01 o
 -12   7   1        6.93        6.28      1.79 o
 -11   7   1       48.03       49.59      2.37 o
 -10   7   1       35.36       30.64      1.79 o
  -9   7   1      217.77      206.28      4.59 o
  -8   7   1      178.09      173.13      3.31 o
  -7   7   1        7.51        8.04      0.63 o
  -6   7   1        4.45        6.25      0.67 o
  -5   7   1        0.03        0.12      0.38 o
  -4   7   1     1703.97     1812.02     26.03 o
  -3   7   1      477.71      444.57      6.35 o
  -2   7   1       27.81       31.62      1.00 o
  -1   7   1      236.73      312.73      5.25 o
   0   7   1      279.70      278.50      8.89 o
   1   7   1      358.00      472.92     14.65 o
   2   7   1       28.28       25.90      1.15 o
   3   7   1      400.05      413.67      5.67 o
   4   7   1      478.45      420.59      7.41 o
   5   7   1       20.94       26.77      1.40 o
   6   7   1      643.83      617.17     10.60 o
   7   7   1      282.41      264.20      5.15 o
   8   7   1       30.30       28.79      1.50 o
   9   7   1      172.30      163.96      3.88 o
  10   7   1      244.37      247.30      8.96 o
  11   7   1        1.58        2.39      1.53 o
  12   7   1       41.12       42.72      3.19 o
  13   7   1        0.08       -2.42      5.91 o
  14   7   1       39.63       40.90      4.43 o
  15   7   1        6.62        3.45      2.96 o
 -15   8   1        4.94        5.91      3.45 o
 -14   8   1        1.03        0.00      2.96 o
 -13   8   1        4.06        2.34      2.00 o
 -12   8   1        1.89        0.12      1.83 o
 -11   8   1        9.03        9.71      1.71 o
 -10   8   1      167.05      170.23      4.29 o
  -9   8   1       15.35       13.27      0.84 o
  -8   8   1      114.83       90.67      2.11 o
  -7   8   1        0.80        0.68      0.61 o
  -6   8   1        3.60        1.15      0.54 o
  -5   8   1      752.27      734.42     11.05 o
  -4   8   1      241.58      264.97      3.84 o
  -3   8   1        9.26        8.31      0.75 o
  -2   8   1      252.33      263.20      4.13 o
  -1   8   1      748.61      865.39     15.68 o
   0   8   1       13.73       19.11      1.07 o
   1   8   1      338.03      368.07      7.10 o
   2   8   1      639.29      695.56     12.79 o
   3   8   1       74.77       76.74      2.79 o
   4   8   1       30.23       20.75      1.36 o
   5   8   1      881.21      923.17     15.41 o
   6   8   1      142.70      151.58      3.35 o
   7   8   1      177.02      164.53      3.74 o
   8   8   1       75.44       66.39      2.35 o
   9   8   1       88.31       78.81      4.29 o
  10   8   1       37.04       35.32      2.24 o
  11   8   1       15.11       16.12      2.71 o
  12   8   1       41.14       42.98      6.65 o
  13   8   1        0.65        0.70      2.71 o
  14   8   1        0.08       -2.46      2.46 o
  15   8   1        0.02       -0.49      2.96 o
 -15   9   1       13.59       12.81      3.45 o
 -14   9   1        4.11        3.94      2.96 o
 -13   9   1        0.27       -2.00      2.00 o
 -12   9   1        0.23       -1.64      1.64 o
 -11   9   1      102.88      112.69      4.09 o
 -10   9   1        1.30        2.04      1.26 o
  -9   9   1      199.21      195.60      4.20 o
  -8   9   1       47.87       50.11      1.61 o
  -7   9   1        0.11        0.20      0.64 o
  -6   9   1        0.10       -0.13      0.59 o
  -5   9   1      504.81      494.99      6.78 o
  -4   9   1     1601.09     1653.35     20.97 o
  -3   9   1      442.38      374.96      5.20 o
  -2   9   1     1538.28     1688.90     26.23 o
  -1   9   1     3451.94     3738.62     62.93 o
   0   9   1      437.98      586.11     12.60 o
   1   9   1      735.82      766.82     14.14 o
   2   9   1     1756.35     1852.48     42.45 o
   3   9   1      705.89      703.00     10.08 o
   4   9   1        0.60        0.04      0.35 o
   5   9   1      701.85      755.65     16.09 o
   6   9   1        1.03        0.98      1.56 o
   7   9   1        1.29        2.67      0.84 o
   8   9   1       13.37       12.01      1.19 o
   9   9   1      143.37      136.16      4.22 o
  10   9   1       44.42       50.25      2.53 o
  11   9   1        1.29        0.92      1.43 o
  12   9   1      120.14      132.90     10.10 o
  13   9   1        2.32       -0.34      2.09 o
  14   9   1        8.06       10.84      3.45 o
  15   9   1        0.28        0.49      2.96 o
 -14  10   1        0.96        0.99      2.96 o
 -13  10   1        1.55        0.62      2.22 o
 -12  10   1       31.05       34.99      3.02 o
 -11  10   1        6.48        5.02      1.84 o
 -10  10   1       47.38       46.62      2.59 o
  -9  10   1       19.87       23.16      1.53 o
  -8  10   1       21.44       26.80      1.26 o
  -7  10   1      360.09      363.50      6.11 o
  -6  10   1      323.41      328.35      4.81 o
  -5  10   1      165.94      184.29      3.19 o
  -4  10   1      522.40      505.10      6.90 o
  -3  10   1       84.29       92.57      1.94 o
  -2  10   1      270.39      223.43      5.29 o
  -1  10   1      218.88      256.89      7.01 o
   0  10   1      547.73      507.11      7.13 o
   1  10   1     1118.69     1246.27     22.76 o
   2  10   1        0.08        0.03      0.36 o
   3  10   1      712.51      629.24      9.19 o
   4  10   1      438.11      416.70      6.35 o
   5  10   1      495.18      441.30      6.76 o
   6  10   1        3.87        1.35      0.90 o
   7  10   1      216.10      194.64      4.40 o
   8  10   1      213.60      210.57      4.65 o
   9  10   1      224.55      223.38      5.08 o
  10  10   1        3.42        3.25      1.50 o
  11  10   1       35.97       36.74      2.53 o
  12  10   1        3.20        3.80      1.66 o
  13  10   1        0.71       -2.22      2.22 o
  14  10   1       10.25        7.39      3.45 o
 -14  11   1        0.42       -1.97      2.96 o
 -13  11   1        0.00       -2.05      2.24 o
 -12  11   1        0.19        2.06      2.11 o
 -11  11   1        0.28       -1.43      1.43 o
 -10  11   1        0.84        0.66      1.09 o
  -9  11   1      123.35      119.49      3.54 o
  -8  11   1      275.56      249.94      5.58 o
  -7  11   1      512.70      480.94      7.29 o
  -6  11   1       72.45       65.83      1.96 o
  -5  11   1       50.51       49.54      2.04 o
  -4  11   1       88.33       95.42      2.53 o
  -3  11   1      111.88       94.41      2.07 o
  -2  11   1      124.22      131.53      2.28 o
  -1  11   1       62.09       58.12      2.41 o
   0  11   1      190.05      244.81      3.76 o
   1  11   1      533.14      519.18      7.95 o
   2  11   1       23.85       18.16      0.95 o
   3  11   1      369.28      391.76      6.49 o
   4  11   1      183.93      157.59      3.26 o
   5  11   1       47.58       46.11      1.85 o
   6  11   1       25.45       30.74      1.44 o
   7  11   1      836.33      763.95     12.20 o
   8  11   1        6.58        5.88      1.15 o
   9  11   1       64.90       57.67      2.39 o
  10  11   1       13.73       11.44      1.53 o
  11  11   1       30.18       31.77      2.53 o
  12  11   1        1.22       -0.41      1.66 o
  13  11   1        1.34        0.49      2.96 o
  14  11   1        3.07        7.88      3.45 o
 -14  12   1        1.87        3.94      3.45 o
 -13  12   1        0.56        0.00      2.09 o
 -12  12   1        1.27       -0.33      1.71 o
 -11  12   1       11.87       14.30      2.42 o
 -10  12   1        0.47        0.94      1.34 o
  -9  12   1       19.83       17.74      1.57 o
  -8  12   1       53.68       49.87      2.33 o
  -7  12   1       97.50       85.88      4.20 o
  -6  12   1       12.70       11.18      1.42 o
  -5  12   1      580.47      552.78     10.05 o
  -4  12   1      573.00      531.93      9.62 o
  -3  12   1      374.39      374.66      5.74 o
  -2  12   1       14.03       17.72      0.80 o
  -1  12   1       52.04       54.99      3.31 o
   0  12   1        0.09        0.57      0.41 o
   1  12   1      782.42      781.81     11.72 o
   2  12   1       52.40       55.98      1.71 o
   3  12   1      110.95      111.30      2.58 o
   4  12   1       37.74       45.53      1.75 o
   5  12   1     1267.58     1159.90     17.97 o
   6  12   1        3.74        4.04      0.98 o
   7  12   1       65.13       62.11      2.14 o
   8  12   1      271.16      259.34      5.09 o
   9  12   1        7.75        8.23      1.31 o
  10  12   1       84.53       85.24      3.08 o
  11  12   1       34.16       30.65      2.20 o
  12  12   1        0.00       -0.59      1.77 o
  13  12   1        0.02        1.48      2.96 o
  14  12   1        4.35        5.91      3.45 o
 -14  13   1        0.04       -1.97      3.45 o
 -13  13   1        8.48        5.85      2.60 o
 -12  13   1       11.45       15.28      1.95 o
 -11  13   1       34.87       41.05      2.45 o
 -10  13   1        2.72        4.66      1.45 o
  -9  13   1        3.03        3.77      1.35 o
  -8  13   1        0.22       -0.33      1.09 o
  -7  13   1       62.94       60.41      2.39 o
  -6  13   1      173.01      140.77      3.74 o
  -5  13   1      369.01      345.90      6.81 o
  -4  13   1        2.25       -0.33      0.73 o
  -3  13   1      474.55      456.45      6.86 o
  -2  13   1        1.54        2.46      0.70 o
  -1  13   1     2747.98     2750.44     69.16 o
   0  13   1      507.42      528.05      8.82 o
   1  13   1      130.16      133.68      2.84 o
   2  13   1      176.06      155.24      2.88 o
   3  13   1      137.61      143.48      3.44 o
   4  13   1        4.86        4.22      1.28 o
   5  13   1      239.21      221.60      4.84 o
   6  13   1      408.69      401.08      7.08 o
   7  13   1        2.95        1.37      1.02 o
   8  13   1        9.38       13.78      1.22 o
   9  13   1        2.61        1.01      1.15 o
  10  13   1       18.51       15.96      1.78 o
  11  13   1        0.00       -1.31      1.40 o
  12  13   1       20.73       24.19      2.56 o
  13  13   1        6.80       -1.25      2.24 o
  14  13   1        2.26       -2.96      3.45 o
 -13  14   1        5.48        2.23      1.88 o
 -12  14   1        2.85        3.66      1.88 o
 -11  14   1        2.90        1.40      1.59 o
 -10  14   1      172.41      184.70      5.03 o
  -9  14   1       79.24       77.71      3.12 o
  -8  14   1        5.21        5.58      1.34 o
  -7  14   1       88.84       88.11      2.94 o
  -6  14   1        3.09        0.47      1.09 o
  -5  14   1      197.97      171.14      4.17 o
  -4  14   1      384.74      367.68      6.76 o
  -3  14   1      232.93      247.62      4.56 o
  -2  14   1      348.38      327.27      6.36 o
  -1  14   1       72.46       69.39      2.80 o
   0  14   1      167.54      153.87      4.09 o
   1  14   1      492.96      467.62      8.75 o
   2  14   1        4.81        2.54      0.72 o
   3  14   1     1467.69     1444.99     22.18 o
   4  14   1      228.57      232.70      5.46 o
   5  14   1      203.87      190.89      5.32 o
   6  14   1        0.84        0.00      0.99 o
   7  14   1      208.93      208.08      4.41 o
   8  14   1       90.98       80.69      3.24 o
   9  14   1       38.17       39.02      2.20 o
  10  14   1        7.30        5.10      1.45 o
  11  14   1       19.22       18.08      2.02 o
  12  14   1       14.03       12.62      2.16 o
  13  14   1       12.29       17.66      2.36 o
 -13  15   1        0.01       -0.54      1.88 o
 -12  15   1        0.09       -1.66      1.66 o
 -11  15   1        0.34       -0.61      1.45 o
 -10  15   1       84.42       90.46      3.55 o
  -9  15   1        9.74       11.14      1.78 o
  -8  15   1        3.00        1.65      1.28 o
  -7  15   1      269.80      261.69      5.95 o
  -6  15   1       33.03       30.38      2.04 o
  -5  15   1       12.89       10.86      1.28 o
  -4  15   1        2.98        1.87      0.95 o
  -3  15   1        9.57        6.10      2.13 o
  -2  15   1        0.64       -0.03      0.77 o
  -1  15   1      338.87      284.11      5.22 o
   0  15   1      164.29      157.55      9.00 o
   1  15   1       71.60       73.41      2.59 o
   2  15   1       66.88       69.56      2.45 o
   3  15   1       36.87       27.08      1.99 o
   4  15   1        4.37        1.68      0.88 o
   5  15   1       60.83       61.19      2.46 o
   6  15   1       87.30       86.96      2.87 o
   7  15   1       43.89       43.70      2.42 o
   8  15   1       27.48       27.48      1.95 o
   9  15   1        0.20       -0.09      1.28 o
  10  15   1        0.85       -1.34      1.34 o
  11  15   1        2.07        1.33      1.53 o
  12  15   1        0.05       -1.79      1.79 o
  13  15   1        0.56       -1.88      1.88 o
 -13  16   1        0.52        0.67      2.17 o
 -12  16   1        1.45       -1.33      2.75 o
 -11  16   1        9.36        8.25      2.07 o
 -10  16   1       26.63       29.33      2.32 o
  -9  16   1       39.05       34.43      2.33 o
  -8  16   1       32.09       32.11      2.08 o
  -7  16   1       55.73       50.37      2.45 o
  -6  16   1       22.61       21.72      1.71 o
  -5  16   1       91.66       96.85      3.14 o
  -4  16   1        4.69        2.36      1.03 o
  -3  16   1        3.70        2.55      1.09 o
  -2  16   1      688.91      683.01     12.31 o
  -1  16   1        6.71        8.13      1.05 o
   0  16   1      251.37      226.92     11.81 o
   1  16   1      192.66      206.12      5.25 o
   2  16   1       60.03       51.81      2.20 o
   3  16   1        1.79       -0.21      0.84 o
   4  16   1       49.98       63.14      2.84 o
   5  16   1       39.36       32.16      2.41 o
   6  16   1      244.90      245.38      5.67 o
   7  16   1       11.07        7.44      1.45 o
   8  16   1       19.52       26.50      2.07 o
   9  16   1        9.02        7.40      1.59 o
  10  16   1        1.87        0.86      1.45 o
  11  16   1        0.08        0.15      1.79 o
  12  16   1        0.97       -1.58      1.79 o
  13  16   1        1.18       -0.41      1.95 o
 -12  17   1        0.34       -1.12      1.95 o
 -11  17   1       20.16       22.34      2.53 o
 -10  17   1       21.31       25.53      2.38 o
  -9  17   1       25.90       23.37      2.69 o
  -8  17   1        3.67        1.74      1.40 o
  -7  17   1       61.61       64.54      2.77 o
  -6  17   1       10.24       10.47      1.66 o
  -5  17   1        2.16        0.25      1.74 o
  -4  17   1      357.34      328.86     16.77 o
  -3  17   1      641.54      635.97     13.69 o
  -2  17   1      168.86      176.66      5.45 o
  -1  17   1       40.85       54.79      2.06 o
   0  17   1      183.50      160.61      5.07 o
   1  17   1      560.47      531.92     11.48 o
   2  17   1      447.59      430.78      9.39 o
   3  17   1      168.14      157.82      5.49 o
   4  17   1      183.63      178.02      5.10 o
   5  17   1        5.72        5.91      1.89 o
   6  17   1       59.48       64.31      5.67 o
   7  17   1        5.22        3.66      2.27 o
   8  17   1      196.57      192.52      5.10 o
   9  17   1        8.23        8.55      1.70 o
  10  17   1        2.56        2.33      1.63 o
  11  17   1        0.00       -1.73      1.73 o
  12  17   1        0.04        0.41      2.23 o
 -12  18   1        0.08        0.45      2.17 o
 -11  18   1        1.29       -1.74      1.88 o
 -10  18   1       48.58       47.78      4.53 o
  -9  18   1       16.23       16.87      2.07 o
  -8  18   1       10.31       13.04      1.82 o
  -7  18   1        0.10       -1.42      1.42 o
  -6  18   1      163.02      163.29      6.44 o
  -5  18   1       10.44        6.14      1.89 o
  -4  18   1      142.91      155.48      6.33 o
  -3  18   1      207.40      187.07      5.47 o
  -2  18   1       19.82       17.11      2.13 o
  -1  18   1       18.38       18.60      1.30 o
   0  18   1      420.92      368.87      6.88 o
   1  18   1        9.68       11.22      2.06 o
   2  18   1       21.13       23.76      1.88 o
   3  18   1       44.48       40.99      2.08 o
   4  18   1      253.57      230.20      6.53 o
   5  18   1      102.64      106.51      4.88 o
   6  18   1        1.25        1.61      1.89 o
   7  18   1      123.45      130.44      5.89 o
   8  18   1       12.23       11.63      2.49 o
   9  18   1       13.91       17.86      4.56 o
  10  18   1        1.41        6.11      2.60 o
  11  18   1        6.87        6.25      2.17 o
  12  18   1        0.44       -2.46      2.46 o
 -11  19   1        2.18        1.05      2.07 o
 -10  19   1       17.30       22.42      2.53 o
  -9  19   1        0.02        0.31      1.66 o
  -8  19   1        3.25        6.92      1.88 o
  -7  19   1       76.81       67.83      4.14 o
  -6  19   1        8.93        9.29      2.37 o
  -5  19   1       39.17       36.96      5.17 o
  -4  19   1        5.82        3.94      1.23 o
  -3  19   1       23.68       24.53      1.95 o
  -2  19   1       60.47       61.46      2.64 o
  -1  19   1       95.21       91.62      2.74 o
   0  19   1       34.88       33.54      1.78 o
   1  19   1       77.96       59.50      2.77 o
   2  19   1       11.97        7.07      1.59 o
   3  19   1       11.92        9.40      1.27 o
   4  19   1        2.01        1.12      1.37 o
   5  19   1       41.44       35.55      3.70 o
   6  19   1       12.28       12.12      2.44 o
   7  19   1       16.61       17.47      2.95 o
   8  19   1        5.21        4.19      2.44 o
   9  19   1       13.66       18.72      3.94 o
  10  19   1        0.02       -1.48      2.44 o
  11  19   1       19.00       18.92      3.30 o
 -11  20   1        0.02       -2.24      2.24 o
 -10  20   1       17.46       25.24      3.45 o
  -9  20   1       13.17       12.32      3.94 o
  -8  20   1       75.73       79.37      4.84 o
  -7  20   1       30.50       32.64      6.16 o
  -6  20   1      283.80      300.78      9.74 o
  -5  20   1       89.10       84.66      4.69 o
  -4  20   1       18.50       13.90      2.30 o
  -3  20   1       17.12       16.13      1.95 o
  -2  20   1       21.64       24.52      2.00 o
  -1  20   1        0.27       -0.22      1.00 o
   0  20   1        1.32        3.35      1.12 o
   1  20   1        4.97        3.82      1.20 o
   2  20   1        2.27        1.54      1.31 o
   3  20   1       37.40       33.28      2.77 o
   4  20   1        5.75        6.51      1.46 o
   5  20   1       53.34       53.11      3.83 o
   6  20   1      175.84      150.77      6.24 o
   7  20   1      153.36      159.46      7.88 o
   8  20   1        5.51        0.15      2.24 o
   9  20   1        0.44        4.43      3.45 o
  10  20   1       61.54       57.16      5.91 o
  11  20   1       33.81       44.35      5.91 o
 -10  21   1        0.24       -1.48      3.45 o
  -9  21   1       16.45       23.16      4.43 o
  -8  21   1        2.22        1.48      3.45 o
  -7  21   1        3.07        4.93      2.44 o
  -6  21   1       35.61       37.85      3.65 o
  -5  21   1       21.52       21.99      2.53 o
  -4  21   1        0.51        1.06      1.59 o
  -3  21   1      319.72      301.77      7.19 o
  -2  21   1       26.63       31.26      2.10 o
  -1  21   1       37.84       46.54      2.50 o
   0  21   1       89.91       85.83      2.75 o
   1  21   1      146.69      142.29      3.85 o
   2  21   1       64.42       60.46      2.89 o
   3  21   1      143.39      149.14      4.99 o
   4  21   1      342.70      341.55     10.84 o
   5  21   1       76.39       69.13      3.50 o
   6  21   1        0.01        0.99      2.09 o
   7  21   1        6.05        3.94      2.44 o
   8  21   1       18.59       24.14      4.43 o
   9  21   1        1.61        1.97      3.45 o
  10  21   1       31.52       34.98      5.42 o
 -10  22   1        0.87        0.49      3.94 o
  -9  22   1        1.47       -1.97      3.45 o
  -8  22   1        6.03       11.33      3.94 o
  -7  22   1        8.44        5.91      3.45 o
  -6  22   1       77.36       75.97      4.84 o
  -5  22   1        3.50        4.33      1.95 o
  -4  22   1       26.15       27.45      2.64 o
  -3  22   1       23.23       21.77      2.10 o
  -2  22   1       21.20       18.41      2.00 o
  -1  22   1       15.46       19.57      2.00 o
   0  22   1      373.89      357.14      7.16 o
   1  22   1      175.06      189.29      4.74 o
   2  22   1       68.87       87.23      3.57 o
   3  22   1        1.15        1.97      1.57 o
   4  22   1      155.00      144.59      6.24 o
   5  22   1       14.02       10.54      1.78 o
   6  22   1        3.53        2.96      2.44 o
   7  22   1       13.89       16.26      3.94 o
   8  22   1       17.28       20.20      4.43 o
   9  22   1        5.17        1.97      3.45 o
  10  22   1        1.36        2.46      3.94 o
  -9  23   1       23.20       27.10      4.93 o
  -8  23   1        1.19       -1.48      3.45 o
  -7  23   1        0.24       -0.49      3.45 o
  -6  23   1        0.78        1.97      3.45 o
  -5  23   1        0.38        0.04      1.85 o
  -4  23   1       17.65       16.55      2.38 o
  -3  23   1       10.29        9.10      1.70 o
  -2  23   1       17.15       13.59      1.84 o
  -1  23   1       39.30       38.22      3.41 o
   0  23   1       30.35       31.44      2.12 o
   1  23   1       13.69       17.32      1.78 o
   2  23   1       33.74       39.48      2.28 o
   3  23   1        3.41        4.57      1.66 o
   4  23   1       20.49       24.16      3.26 o
   5  23   1        2.03        3.59      1.95 o
   6  23   1       11.47       13.80      3.45 o
   7  23   1       39.13       35.48      4.93 o
   8  23   1        3.03        1.48      3.45 o
   9  23   1        0.00       -0.49      3.45 o
  -8  24   1        0.00       -1.48      3.45 o
  -7  24   1        8.71       10.84      3.94 o
  -6  24   1       17.54       16.75      3.94 o
  -5  24   1        1.53        5.48      4.68 o
  -4  24   1        0.78        0.81      1.85 o
  -3  24   1       30.47       37.73      2.60 o
  -2  24   1        0.06       -0.04      1.50 o
  -1  24   1       51.33       59.75      2.68 o
   0  24   1       66.33       80.62      4.07 o
   1  24   1        2.96        3.51      1.43 o
   2  24   1       59.39       56.35      2.69 o
   3  24   1       22.06       22.58      2.73 o
   4  24   1        0.00        0.69      2.71 o
   5  24   1        6.98        9.06      4.68 o
   6  24   1        3.67        4.93      3.45 o
   7  24   1        2.62        8.38      3.94 o
   8  24   1       13.67       10.81      2.95 o
  -7  25   1       26.70       30.55      4.93 o
  -6  25   1        6.95       10.71      3.94 o
  -5  25   1       45.17       64.08      4.83 o
  -4  25   1        6.49        4.28      3.20 o
  -3  25   1        3.40        0.70      2.37 o
  -2  25   1        0.24       -1.12      1.59 o
  -1  25   1        3.48        5.17      1.90 o
   0  25   1        5.39        4.40      1.70 o
   1  25   1        0.24        0.32      1.47 o
   2  25   1       27.73       31.39      2.49 o
   3  25   1       84.80       88.18      5.29 o
   4  25   1       22.33       23.03      5.17 o
   5  25   1       13.14       15.78      3.28 o
   6  25   1        5.63        6.72      4.43 o
   7  25   1        2.11        2.96      3.45 o
  -6  26   1        7.35        7.17      3.08 o
  -5  26   1       42.69       46.47      4.37 o
  -4  26   1        7.27       12.18      3.08 o
  -3  26   1        2.98        3.97      4.19 o
  -2  26   1       79.11       87.35      4.35 o
  -1  26   1        0.23        1.72      2.79 o
   0  26   1       42.49       39.42      4.34 o
   1  26   1        0.11        1.23      2.79 o
   2  26   1       18.72       20.83      2.68 o
   3  26   1        1.49        3.39      2.72 o
   4  26   1        1.47        3.33      3.45 o
   5  26   1        4.78        8.51      4.19 o
   6  26   1        3.92        5.91      4.68 o
  -5  27   1        0.09       -1.48      3.45 o
  -4  27   1       48.55       49.84      4.26 o
  -3  27   1        1.26       -0.84      2.37 o
  -2  27   1        0.87        3.70      3.14 o
  -1  27   1        4.04        3.70      3.14 o
   0  27   1        1.54        3.20      3.14 o
   1  27   1        0.66       -0.74      2.79 o
   2  27   1       62.66       63.81      3.98 o
   3  27   1       37.82       43.94      4.26 o
   4  27   1       10.01       11.41      3.19 o
   5  27   1        5.50        3.45      3.45 o
  -3  28   1        7.49       14.29      3.94 o
  -1  28   1        0.87       -1.48      2.79 o
   0  28   1        2.70        1.04      2.95 o
   1  28   1        0.14        0.49      3.14 o
   3  28   1       24.67       26.12      4.43 o
 -15   0   2       19.06       19.22      2.96 o
 -14   0   2        0.81       -1.76      1.76 o
 -13   0   2       81.75       83.62      3.87 o
 -12   0   2        1.40        0.66      1.32 o
 -11   0   2       15.07       11.79      1.72 o
 -10   0   2        0.20        1.97      2.46 o
  -9   0   2        0.87       -0.99      1.97 o
  -8   0   2        0.23       -1.38      1.72 o
  -7   0   2       46.39       24.06      8.62 o
  -6   0   2     1834.36     1838.78     41.46 o
  -5   0   2      337.53      413.90     14.78 o
  -4   0   2        0.08        0.00      0.99 o
  -3   0   2     2249.02     2434.14     74.90 o
  -2   0   2    47255.84    46112.21   1396.43 o
  -1   0   2     3212.52     3396.54     68.31 o
   0   0   2     5576.99     5973.41    112.35 o
   1   0   2    47588.96    43289.12   2886.02 o
   2   0   2       56.98       51.05      2.08 o
   3   0   2      140.03      200.59      7.64 o
   4   0   2     1190.43     1310.27     28.91 o
   5   0   2     1562.50     1667.15     36.93 o
   6   0   2      799.43      820.24     18.81 o
   7   0   2       41.50       48.47      2.00 o
   8   0   2      223.40      243.91     10.35 o
   9   0   2      343.44      306.49     12.81 o
  10   0   2      605.86      639.83     17.25 o
  11   0   2      192.84      206.95      7.39 o
  12   0   2        0.10       -0.49      1.48 o
  13   0   2       41.74       48.29      3.45 o
  14   0   2        6.23        8.38      2.46 o
  15   0   2        1.75        3.45      2.46 o
 -15   1   2        5.07        2.96      1.74 o
 -14   1   2        0.03       -0.83      1.49 o
 -13   1   2        0.49       -0.85      1.03 o
 -12   1   2        0.13        0.07      1.40 o
 -11   1   2       11.86       14.92      2.76 o
 -10   1   2       26.71       26.91      1.79 o
  -9   1   2       37.04       30.76      1.64 o
  -8   1   2      292.82      304.90      6.51 o
  -7   1   2       82.86       73.50      1.90 o
  -6   1   2       38.57       38.77      1.71 o
  -5   1   2      269.67      284.43      5.80 o
  -4   1   2      454.14      517.38     12.54 o
  -3   1   2      116.93      144.89      4.18 o
  -2   1   2      295.13      298.88      6.22 o
  -1   1   2    11276.46    11491.38    139.53 o
   0   1   2       39.00       40.07      0.70 o
   1   1   2     1403.88     1556.83     20.50 o
   2   1   2    15146.91    15939.80    182.66 o
   3   1   2      403.04      432.22      8.04 o
   4   1   2      790.22      787.92     12.50 o
   5   1   2       25.49       38.28      1.09 o
   6   1   2      448.04      462.32      7.81 o
   7   1   2       73.60       77.18      1.76 o
   8   1   2      694.63      681.10     11.17 o
   9   1   2        0.89        0.49      0.80 o
  10   1   2      456.54      461.26     11.36 o
  11   1   2       51.96       53.71      3.45 o
  12   1   2       40.17       35.68      1.89 o
  13   1   2        4.05        5.93      1.39 o
  14   1   2        6.64        5.17      1.39 o
  15   1   2       10.77       14.37      1.89 o
 -15   2   2        7.97        7.79      1.89 o
 -14   2   2        4.10        2.92      1.36 o
 -13   2   2        5.61        5.03      1.95 o
 -12   2   2        0.39       -1.21      1.21 o
 -11   2   2       54.17       51.06      2.34 o
 -10   2   2       23.45       18.24      1.57 o
  -9   2   2       10.63        8.86      1.03 o
  -8   2   2      335.94      313.39      6.00 o
  -7   2   2       30.91       28.41      1.29 o
  -6   2   2       40.74       43.70      1.41 o
  -5   2   2     3182.64     3496.61     53.78 o
  -4   2   2     2072.57     2364.00     41.70 o
  -3   2   2     1679.35     1786.19     55.19 o
  -2   2   2    11761.14    12592.95    234.92 o
  -1   2   2     5762.77     6081.95     78.03 o
   0   2   2      249.21      225.46      2.57 o
   1   2   2     9575.31     9835.63    131.34 o
   2   2   2     1740.27     1833.56     21.05 o
   3   2   2      173.14      189.77      3.32 o
   4   2   2      304.90      348.21      5.95 o
   5   2   2       79.72       99.68      1.78 o
   6   2   2      242.45      252.03      4.85 o
   7   2   2      290.88      318.76      5.08 o
   8   2   2        1.57        0.96      0.57 o
   9   2   2        9.53       10.16      1.13 o
  10   2   2       27.73       30.60      2.96 o
  11   2   2       27.73       34.49      2.96 o
  12   2   2       12.89       12.81      2.46 o
  13   2   2        5.19        7.99      3.70 o
  14   2   2        0.03       -0.84      1.18 o
  15   2   2        4.58        4.38      1.54 o
 -15   3   2       15.67       14.29      3.45 o
 -14   3   2        6.01        3.55      1.94 o
 -13   3   2       16.88       20.53      2.25 o
 -12   3   2        0.06       -0.14      1.43 o
 -11   3   2        0.29        0.40      1.17 o
 -10   3   2      177.74      179.94      4.91 o
  -9   3   2      294.77      273.12      5.50 o
  -8   3   2      631.47      556.09      9.80 o
  -7   3   2      358.55      358.83      6.56 o
  -6   3   2      425.04      402.84      7.10 o
  -5   3   2      193.55      203.03      3.90 o
  -4   3   2     1151.53     1105.42     22.69 o
  -3   3   2     7875.38     8045.68    234.19 o
  -2   3   2      205.18      208.08      4.27 o
  -1   3   2     1106.01     1210.00     17.41 o
   0   3   2     5076.26     5201.15     54.49 o
   1   3   2     5697.64     6020.37     73.24 o
   2   3   2      647.55      768.93      9.89 o
   3   3   2     1925.77     2110.93     32.06 o
   4   3   2      570.67      578.32      8.32 o
   5   3   2      398.26      415.24      5.69 o
   6   3   2       18.71       25.32      0.83 o
   7   3   2       30.59       37.39      1.19 o
   8   3   2      285.27      290.44      5.31 o
   9   3   2       10.51        9.20      1.13 o
  10   3   2      131.36      124.66      7.39 o
  11   3   2       22.58       23.92      2.15 o
  12   3   2        5.79        7.39      1.97 o
  13   3   2        4.41        2.46      1.97 o
  14   3   2        7.53        9.19      1.54 o
  15   3   2       19.77       27.28      3.70 o
 -15   4   2        0.01       -1.97      2.96 o
 -14   4   2        7.04        7.74      2.20 o
 -13   4   2       12.69       14.11      2.15 o
 -12   4   2        7.27        5.01      1.48 o
 -11   4   2        4.92        1.20      1.17 o
 -10   4   2       41.39       50.26      3.06 o
  -9   4   2       25.57       23.05      1.68 o
  -8   4   2        0.47        0.25      1.28 o
  -7   4   2       28.92       32.75      3.84 o
  -6   4   2       61.10       50.29      1.75 o
  -5   4   2        1.87       -0.27      0.57 o
  -4   4   2      147.64      131.59      2.45 o
  -3   4   2     3563.50     3745.55     54.83 o
  -2   4   2      487.40      506.83      8.00 o
  -1   4   2      118.79      111.12      1.82 o
   0   4   2     8989.63     9677.89    113.22 o
   1   4   2     8599.71     9280.06    123.37 o
   2   4   2        1.31        2.87      0.26 o
   3   4   2     1781.08     1809.23     28.80 o
   4   4   2       25.25       16.66      0.60 o
   5   4   2     1665.13     1765.05     22.51 o
   6   4   2       23.44       25.30      0.83 o
   7   4   2      388.87      369.52      5.84 o
   8   4   2      182.97      169.44      3.11 o
   9   4   2       94.38      102.73      3.17 o
  10   4   2       60.60       61.46      2.91 o
  11   4   2      207.13      205.65      6.41 o
  12   4   2        5.15        2.96      1.97 o
  13   4   2        1.64        1.48      1.97 o
  14   4   2        0.03       -1.97      1.97 o
  15   4   2        0.02        0.49      2.46 o
 -15   5   2        0.65       -2.96      2.96 o
 -14   5   2       97.05       99.76      5.00 o
 -13   5   2        2.13        0.64      1.78 o
 -12   5   2       18.11       14.13      2.52 o
 -11   5   2       25.88       21.84      1.57 o
 -10   5   2        6.90        5.37      1.24 o
  -9   5   2      389.18      380.19      8.75 o
  -8   5   2       22.87       18.83      1.30 o
  -7   5   2      488.54      492.86      8.70 o
  -6   5   2      349.56      365.76      5.99 o
  -5   5   2      145.85      141.22      2.37 o
  -4   5   2        1.20        0.73      0.85 o
  -3   5   2     1785.86     2012.08     29.65 o
  -2   5   2     1558.93     1549.26     23.87 o
  -1   5   2      350.81      429.78      6.02 o
   0   5   2      449.13      514.45      6.28 o
   1   5   2     6526.92     7071.42    102.95 o
   2   5   2     6098.10     6519.88    165.34 o
   3   5   2      326.16      387.64      5.59 o
   4   5   2       19.56       32.63      1.04 o
   5   5   2     1586.80     1737.88     20.96 o
   6   5   2      790.11      759.49     11.42 o
   7   5   2        9.88        9.80      0.84 o
   8   5   2       29.50       28.63      1.53 o
   9   5   2       21.89       20.99      2.63 o
  10   5   2        4.45        2.52      1.54 o
  11   5   2       46.29       48.97      3.19 o
  12   5   2        7.12        5.42      2.46 o
  13   5   2       10.01       14.78      2.96 o
  14   5   2        0.84        0.49      2.46 o
  15   5   2        0.05        3.94      2.96 o
 -15   6   2        3.21       -0.49      2.96 o
 -14   6   2        4.69        8.38      2.96 o
 -13   6   2        5.48        8.66      2.15 o
 -12   6   2       12.66       11.91      1.85 o
 -11   6   2       64.30       56.70      2.44 o
 -10   6   2       31.50       31.00      1.83 o
  -9   6   2      461.78      424.91      8.00 o
  -8   6   2      519.76      462.18      8.44 o
  -7   6   2      274.60      263.87      4.17 o
  -6   6   2        9.00        6.19      0.61 o
  -5   6   2       19.40       23.78      0.83 o
  -4   6   2       19.89       16.59      0.61 o
  -3   6   2       71.82       70.16      1.49 o
  -2   6   2      625.28      698.95     11.09 o
  -1   6   2       27.69       31.29      1.22 o
   0   6   2      132.45      137.61      2.03 o
   1   6   2       75.48       95.99      2.95 o
   2   6   2     1596.91     1819.63     32.65 o
   3   6   2       94.00      119.32      1.90 o
   4   6   2        9.01       20.62      1.00 o
   5   6   2     1066.14     1141.43     16.75 o
   6   6   2        2.80        7.81      0.84 o
   7   6   2      478.78      475.63      8.28 o
   8   6   2       71.11       64.61      1.71 o
   9   6   2        0.30        1.05      1.07 o
  10   6   2      116.89      105.05      3.46 o
  11   6   2        6.14        7.39      1.72 o
  12   6   2        4.17        3.94      2.46 o
  13   6   2       11.12        8.87      2.96 o
  14   6   2        3.39        5.42      2.46 o
  15   6   2        0.52        0.00      2.46 o
 -15   7   2       10.84       19.22      3.94 o
 -14   7   2        0.52       -2.46      2.46 o
 -13   7   2       51.58       56.27      3.52 o
 -12   7   2       88.65       86.43      3.28 o
 -11   7   2        7.68        6.80      0.90 o
 -10   7   2       50.83       45.24      1.66 o
  -9   7   2       23.61       16.71      1.05 o
  -8   7   2        2.84        1.40      0.73 o
  -7   7   2      276.71      271.29      4.37 o
  -6   7   2       71.26       68.70      1.56 o
  -5   7   2      740.66      720.62     10.87 o
  -4   7   2      605.87      727.07     10.62 o
  -3   7   2      594.57      658.64      9.23 o
  -2   7   2       30.84       25.89      1.71 o
  -1   7   2      212.54      238.30      4.98 o
   0   7   2     6011.86     6315.99     96.58 o
   1   7   2      222.10      307.29      5.47 o
   2   7   2       14.87        2.01      0.65 o
   3   7   2      109.20      105.30      1.97 o
   4   7   2     1728.89     1799.04     26.95 o
   5   7   2       46.96       45.60      1.71 o
   6   7   2      741.44      689.40     12.43 o
   7   7   2       12.64       12.04      1.14 o
   8   7   2       59.05       43.68      3.56 o
   9   7   2      208.04      186.73      4.77 o
  10   7   2       58.19       61.88      2.73 o
  11   7   2        0.65        0.69      1.64 o
  12   7   2        0.06        0.00      1.64 o
  13   7   2        2.27        1.97      2.46 o
  14   7   2        5.03        1.97      2.46 o
  15   7   2        0.34        0.99      2.96 o
 -15   8   2        1.56        3.45      3.45 o
 -14   8   2        0.32       -1.48      2.46 o
 -13   8   2        1.21        1.10      2.24 o
 -12   8   2       20.56       25.45      2.73 o
 -11   8   2       12.95       13.12      1.11 o
 -10   8   2        6.22        9.27      1.08 o
  -9   8   2       84.33       76.10      2.12 o
  -8   8   2      221.19      201.77      3.86 o
  -7   8   2      231.95      247.79      4.45 o
  -6   8   2       16.01       13.46      0.85 o
  -5   8   2      325.69      282.23      4.64 o
  -4   8   2      358.31      336.88      5.16 o
  -3   8   2     7069.06     7486.35     92.73 o
  -2   8   2     1389.08     1537.49     22.31 o
  -1   8   2      855.63      873.18     12.61 o
   0   8   2       12.13        4.94      0.51 o
   1   8   2       16.41        3.01      0.45 o
   2   8   2      886.59     1019.95     20.14 o
   3   8   2     3545.69     3704.36     50.59 o
   4   8   2      155.65      168.05      3.16 o
   5   8   2        9.79       11.75      0.67 o
   6   8   2      291.41      277.63      5.44 o
   7   8   2      194.91      189.06      4.15 o
   8   8   2        6.82        7.05      1.21 o
   9   8   2       15.77       16.48      1.66 o
  10   8   2       25.38       25.30      1.95 o
  11   8   2       76.76       78.29      3.26 o
  12   8   2        0.48       -0.27      1.71 o
  13   8   2       24.34       24.64      3.45 o
  14   8   2        3.40        6.90      2.96 o
  15   8   2        8.73        4.93      3.45 o
 -15   9   2        0.26       -0.49      2.96 o
 -14   9   2        1.87        7.39      3.45 o
 -13   9   2        0.16       -0.83      2.24 o
 -12   9   2        1.24       -0.78      0.94 o
 -11   9   2       79.93       76.21      4.48 o
 -10   9   2       13.89       12.40      1.14 o
  -9   9   2        6.50        8.00      0.97 o
  -8   9   2        7.74        7.20      1.01 o
  -7   9   2        7.70        5.01      0.71 o
  -6   9   2      246.61      259.26      3.78 o
  -5   9   2       12.91       11.41      1.11 o
  -4   9   2       18.36       12.24      0.65 o
  -3   9   2       23.76       24.24      0.90 o
  -2   9   2        4.12        0.95      0.30 o
  -1   9   2       49.65       33.25      0.89 o
   0   9   2       46.22       47.25      1.73 o
   1   9   2        0.52        2.72      0.97 o
   2   9   2        2.29        4.04      0.73 o
   3   9   2       56.28       58.68      1.91 o
   4   9   2      189.54      197.09      3.67 o
   5   9   2      300.24      309.58      5.35 o
   6   9   2     1822.91     1788.99     25.12 o
   7   9   2      465.03      419.23      7.89 o
   8   9   2       64.43       60.65      2.20 o
   9   9   2        7.70        7.36      1.85 o
  10   9   2        3.53        2.10      1.89 o
  11   9   2        0.53        2.34      1.60 o
  12   9   2        1.72        1.85      3.70 o
  13   9   2        0.42       -1.48      2.46 o
  14   9   2        0.98       -2.46      2.46 o
 -14  10   2       14.03       11.33      3.45 o
 -13  10   2        0.26       -2.09      2.09 o
 -12  10   2       12.60       13.50      2.97 o
 -11  10   2       18.38       18.14      1.40 o
 -10  10   2      154.05      152.72      5.83 o
  -9  10   2       71.44       68.97      2.09 o
  -8  10   2        1.96        3.19      0.88 o
  -7  10   2        0.45       -0.28      0.54 o
  -6  10   2        6.67        8.39      0.85 o
  -5  10   2       84.16       86.41      2.08 o
  -4  10   2     1017.22     1060.02     13.85 o
  -3  10   2      510.11      534.44      7.32 o
  -2  10   2      124.24      127.05      2.07 o
  -1  10   2       84.78       97.37      1.69 o
   0  10   2      780.31      843.01     13.12 o
   1  10   2      151.64      201.62      3.86 o
   2  10   2      262.83      291.56     12.30 o
   3  10   2      269.06      259.92      4.44 o
   4  10   2       56.45       60.65      1.80 o
   5  10   2       12.02       13.85      1.00 o
   6  10   2      375.86      370.02      6.39 o
   7  10   2        6.96        5.16      0.71 o
   8  10   2        7.15       10.19      1.28 o
   9  10   2        0.00        0.27      1.14 o
  10  10   2      141.92      138.37      4.32 o
  11  10   2      381.29      408.58      9.50 o
  12  10   2       13.69       15.37      2.72 o
  13  10   2        3.35        2.46      2.46 o
  14  10   2       15.80       15.27      3.45 o
 -14  11   2        1.33        0.00      2.96 o
 -13  11   2        9.40       11.69      2.46 o
 -12  11   2       22.46       24.36      2.53 o
 -11  11   2       32.15       31.66      1.75 o
 -10  11   2       59.39       53.41      2.04 o
  -9  11   2        7.80        6.64      0.97 o
  -8  11   2      282.10      265.58      5.01 o
  -7  11   2      228.58      238.18      4.50 o
  -6  11   2      224.56      203.72      3.90 o
  -5  11   2      301.70      292.65      5.11 o
  -4  11   2      839.49      788.95     10.27 o
  -3  11   2      237.97      271.94      3.82 o
  -2  11   2       28.08       24.31      1.17 o
  -1  11   2      790.08      796.24     11.70 o
   0  11   2       23.19       28.22      1.19 o
   1  11   2     1161.19     1256.54     18.40 o
   2  11   2      182.41      176.02      3.88 o
   3  11   2      945.28      935.15     12.62 o
   4  11   2      109.01       97.56      2.19 o
   5  11   2      581.40      541.60      8.99 o
   6  11   2      370.21      340.76      6.05 o
   7  11   2       31.77       39.96      1.68 o
   8  11   2      154.88      156.32      3.51 o
   9  11   2       11.84       10.92      1.38 o
  10  11   2        0.21        1.46      1.28 o
  11  11   2        0.43        3.92      1.79 o
  12  11   2        0.67       -1.82      2.36 o
  13  11   2        2.39        1.97      2.96 o
  14  11   2        0.05        0.99      2.96 o
 -14  12   2        3.77        4.93      3.45 o
 -13  12   2        8.96        9.85      2.60 o
 -12  12   2        0.83        0.89      1.79 o
 -11  12   2        0.31       -1.34      1.34 o
 -10  12   2       23.56       20.13      1.36 o
  -9  12   2       37.24       44.57      1.85 o
  -8  12   2       50.84       44.37      1.80 o
  -7  12   2       60.24       51.83      2.23 o
  -6  12   2        9.30        6.51      0.91 o
  -5  12   2       28.47       22.17      1.33 o
  -4  12   2        4.01        1.16      0.66 o
  -3  12   2      486.51      481.31      6.62 o
  -2  12   2      151.53      148.84      2.43 o
  -1  12   2      940.99      988.15     15.50 o
   0  12   2       10.12       24.29      1.31 o
   1  12   2      121.10      101.25      2.34 o
   2  12   2        0.51       -0.54      0.54 o
   3  12   2      561.53      516.63      9.81 o
   4  12   2      215.73      192.13      3.58 o
   5  12   2     1676.73     1618.91     22.96 o
   6  12   2       43.88       37.93      1.71 o
   7  12   2      446.08      433.37      7.57 o
   8  12   2       37.25       44.66      1.82 o
   9  12   2       29.77       26.61      1.82 o
  10  12   2        8.01        8.50      1.45 o
  11  12   2       18.44       19.01      2.92 o
  12  12   2        6.76        1.53      1.79 o
  13  12   2       14.35       16.75      3.94 o
  14  12   2        8.42        3.94      3.45 o
 -14  13   2        1.99        7.14      2.79 o
 -13  13   2        0.57        2.22      2.44 o
 -12  13   2       11.57       13.97      2.17 o
 -11  13   2       19.28       24.67      2.13 o
 -10  13   2        1.86        0.36      1.34 o
  -9  13   2        1.82        1.97      1.28 o
  -8  13   2      153.45      155.01      4.02 o
  -7  13   2       54.28       59.11      2.07 o
  -6  13   2        3.41        1.46      0.85 o
  -5  13   2      445.24      423.68      7.10 o
  -4  13   2      530.38      519.64      8.64 o
  -3  13   2        0.43       -0.14      0.56 o
  -2  13   2        2.02        1.99      0.81 o
  -1  13   2      433.88      452.12     10.45 o
   0  13   2      490.64      469.89      7.72 o
   1  13   2      490.27      472.62      8.03 o
   2  13   2        5.30        1.61      0.73 o
   3  13   2      966.58      929.70     15.80 o
   4  13   2      872.21      800.74     14.13 o
   5  13   2       61.14       60.46      2.15 o
   6  13   2        7.88        5.21      0.95 o
   7  13   2        4.19        4.68      1.00 o
   8  13   2        4.91        6.94      1.28 o
   9  13   2       16.44       17.02      1.63 o
  10  13   2        4.97        2.51      1.40 o
  11  13   2        6.09        4.56      1.50 o
  12  13   2        1.93        2.60      1.59 o
  13  13   2       10.50        7.88      3.94 o
 -13  14   2        0.27        1.81      1.99 o
 -12  14   2       25.55       31.42      3.46 o
 -11  14   2       23.76       27.64      2.42 o
 -10  14   2        0.44       -0.02      1.45 o
  -9  14   2       18.81       19.63      1.95 o
  -8  14   2        0.81       -0.99      1.15 o
  -7  14   2      176.51      160.10      4.23 o
  -6  14   2      171.08      167.60      4.31 o
  -5  14   2      849.12      801.99     14.10 o
  -4  14   2       37.21       40.77      2.38 o
  -3  14   2      160.87      175.67      3.64 o
  -2  14   2       61.52       59.24      2.57 o
  -1  14   2        0.29        0.19      1.89 o
   0  14   2      132.14      129.23      3.23 o
   1  14   2        2.59        1.80      0.84 o
   2  14   2      495.73      484.19      9.68 o
   3  14   2      384.40      349.26      6.30 o
   4  14   2      144.34      142.72      3.68 o
   5  14   2      232.45      217.40      5.66 o
   6  14   2       63.73       69.09      2.33 o
   7  14   2       19.34       16.87      1.53 o
   8  14   2       11.88        9.35      1.40 o
   9  14   2        1.80        0.00      1.15 o
  10  14   2       22.37       13.31      1.78 o
  11  14   2       52.71       48.08      3.14 o
  12  14   2       10.50        9.46      1.99 o
  13  14   2        2.66        0.75      2.85 o
 -13  15   2        7.92        7.72      2.28 o
 -12  15   2       33.61       32.53      2.84 o
 -11  15   2       11.16       10.57      1.88 o
 -10  15   2        7.04        8.30      1.70 o
  -9  15   2      255.51      281.71      8.04 o
  -8  15   2        3.06        4.88      1.40 o
  -7  15   2       37.02       37.90      2.08 o
  -6  15   2       13.35       11.84      1.40 o
  -5  15   2       38.61       39.67      2.63 o
  -4  15   2      603.34      609.12     11.48 o
  -3  15   2        3.32        1.73      0.83 o
  -2  15   2      289.81      275.94      5.29 o
  -1  15   2       22.16       20.69      1.28 o
   0  15   2       46.42       49.26      1.95 o
   1  15   2      280.36      259.27      6.17 o
   2  15   2      728.35      740.23     15.98 o
   3  15   2      140.72      135.12      4.17 o
   4  15   2      562.08      538.99     11.34 o
   5  15   2       19.88       19.88      1.71 o
   6  15   2      166.94      173.78      4.41 o
   7  15   2      279.18      275.67      6.17 o
   8  15   2       34.41       37.41      2.29 o
   9  15   2        0.40        1.67      1.28 o
  10  15   2       24.70       21.86      2.70 o
  11  15   2       38.09       37.00      2.56 o
  12  15   2       42.03       44.65      3.30 o
  13  15   2        0.12       -1.79      1.79 o
 -13  16   2       21.45       27.55      2.93 o
 -12  16   2        0.00       -1.88      1.88 o
 -11  16   2        2.06        1.04      1.88 o
 -10  16   2        7.83        9.22      1.88 o
  -9  16   2       37.65       39.70      2.56 o
  -8  16   2       85.32       83.39      5.05 o
  -7  16   2      102.21       96.06      3.37 o
  -6  16   2      108.88      103.77      3.38 o
  -5  16   2       96.39       98.74      3.68 o
  -4  16   2        0.29       -0.38      1.07 o
  -3  16   2       28.08       26.40      2.22 o
  -2  16   2      315.23      291.64      5.65 o
  -1  16   2      379.43      375.32      9.35 o
   0  16   2        0.26       -0.52      0.77 o
   1  16   2      399.30      362.38      8.19 o
   2  16   2      373.77      330.38      7.33 o
   3  16   2      114.97      102.76      3.07 o
   4  16   2       33.29       32.41      2.07 o
   5  16   2      204.98      209.05      5.95 o
   6  16   2       71.18       75.75      3.40 o
   7  16   2       33.37       33.35      2.08 o
   8  16   2        1.13       -0.33      1.42 o
   9  16   2       23.53       25.30      2.43 o
  10  16   2       12.71        9.16      1.70 o
  11  16   2        1.31        1.84      1.88 o
  12  16   2        0.72        1.50      1.88 o
 -12  17   2        0.76        1.09      2.07 o
 -11  17   2       42.30       40.06      3.22 o
 -10  17   2       15.90       12.42      1.95 o
  -9  17   2        3.06        1.99      1.59 o
  -8  17   2       39.66       39.83      2.38 o
  -7  17   2       14.67       17.45      1.78 o
  -6  17   2       15.31       10.75      1.66 o
  -5  17   2       89.61       96.50      3.70 o
  -4  17   2       97.34       88.81      4.09 o
  -3  17   2      247.81      224.02      5.42 o
  -2  17   2       37.84       42.38      1.95 o
  -1  17   2        0.00       -0.62      0.88 o
   0  17   2        0.08        0.21      0.95 o
   1  17   2       96.56       93.09      2.83 o
   2  17   2       46.23       38.42      1.95 o
   3  17   2       51.92       47.64      2.15 o
   4  17   2        4.17        2.05      1.09 o
   5  17   2       35.57       29.77      2.79 o
   6  17   2        5.94        5.34      3.45 o
   7  17   2        7.18        6.78      1.79 o
   8  17   2       11.44       12.17      2.07 o
   9  17   2       18.41       18.56      2.98 o
  10  17   2       14.32       13.99      2.36 o
  11  17   2        2.41        0.00      2.46 o
  12  17   2        2.07        4.93      2.60 o
 -12  18   2       33.00       35.39      3.19 o
 -11  18   2        5.72        6.09      2.17 o
 -10  18   2       31.63       37.21      2.93 o
  -9  18   2        1.41        2.78      1.85 o
  -8  18   2        7.94        8.47      1.95 o
  -7  18   2       28.65       25.43      2.36 o
  -6  18   2        4.71        8.01      1.79 o
  -5  18   2       44.97       44.44      3.30 o
  -4  18   2       17.15       18.53      1.70 o
  -3  18   2        2.79        1.05      1.19 o
  -2  18   2      107.73       95.08      2.75 o
  -1  18   2       38.27       30.30      1.66 o
   0  18   2       91.01       85.67      3.41 o
   1  18   2       54.19       47.21      3.91 o
   2  18   2       56.22       53.20      2.79 o
   3  18   2        7.58       10.75      1.40 o
   4  18   2      111.86      101.95      3.79 o
   5  18   2      156.54      156.12      6.65 o
   6  18   2        0.02        0.09      1.89 o
   7  18   2       20.83       18.05      2.60 o
   8  18   2        2.15        2.37      1.79 o
   9  18   2       33.62       35.87      3.86 o
  10  18   2        8.96        3.84      5.17 o
  11  18   2       31.53       44.75      5.17 o
  12  18   2        0.81        3.94      2.79 o
 -11  19   2        0.00       -1.71      2.03 o
 -10  19   2        0.49        0.42      2.24 o
  -9  19   2       30.70       31.94      3.48 o
  -8  19   2      148.84      144.62      5.39 o
  -7  19   2       35.34       36.56      2.74 o
  -6  19   2       94.18       96.70      4.84 o
  -5  19   2        8.16        9.55      2.24 o
  -4  19   2      243.83      226.62     13.16 o
  -3  19   2        2.26        5.81      1.45 o
  -2  19   2       91.46       91.16      2.77 o
  -1  19   2       83.09       79.36      2.76 o
   0  19   2       36.38       46.35      2.71 o
   1  19   2        4.19        5.42      1.34 o
   2  19   2      121.44      122.98      4.25 o
   3  19   2       36.71       33.11      2.42 o
   4  19   2        4.37        2.36      1.19 o
   5  19   2        8.40        5.69      2.96 o
   6  19   2      137.95      143.62      6.09 o
   7  19   2        4.45        5.38      3.70 o
   8  19   2       36.12       38.43      3.65 o
   9  19   2        5.00       11.33      3.94 o
  10  19   2       10.17       11.33      3.94 o
  11  19   2        1.34        5.54      2.95 o
 -11  20   2        3.78        4.43      3.94 o
 -10  20   2        2.37       -0.38      2.24 o
  -9  20   2       13.45       16.70      2.95 o
  -8  20   2       51.89       48.98      3.29 o
  -7  20   2        0.07        1.23      2.71 o
  -6  20   2       98.85       89.69      4.97 o
  -5  20   2       95.15       85.21      3.90 o
  -4  20   2       20.54       21.41      2.30 o
  -3  20   2        4.41        6.08      1.45 o
  -2  20   2        2.06        1.59      1.24 o
  -1  20   2       63.78       62.44      2.30 o
   0  20   2       18.52       20.74      1.61 o
   1  20   2       17.17       16.87      1.78 o
   2  20   2        0.03        0.42      1.07 o
   3  20   2      214.96      205.97      6.04 o
   4  20   2        6.30        3.90      1.34 o
   5  20   2       35.47       35.31      2.94 o
   6  20   2        2.79        1.72      2.09 o
   7  20   2        7.59        3.94      3.45 o
   8  20   2       21.24       19.19      2.95 o
   9  20   2       80.97       87.22      6.90 o
  10  20   2        3.42        3.45      3.94 o
  11  20   2       19.58       22.17      4.93 o
 -10  21   2        2.24        0.99      2.44 o
  -9  21   2        2.37        3.45      3.45 o
  -8  21   2        0.38        0.49      3.45 o
  -7  21   2        1.45       -0.80      2.24 o
  -6  21   2        0.38       -1.40      2.46 o
  -5  21   2        0.84        2.82      1.85 o
  -4  21   2        0.00        1.55      1.71 o
  -3  21   2        8.14        6.58      1.59 o
  -2  21   2        8.08        9.47      1.65 o
  -1  21   2        0.71        2.31      1.18 o
   0  21   2       36.00       42.64      2.39 o
   1  21   2       83.24       80.12      2.91 o
   2  21   2       71.06       63.25      4.12 o
   3  21   2        2.20        1.08      1.45 o
   4  21   2        8.28        5.06      1.88 o
   5  21   2        7.87        5.38      1.53 o
   6  21   2       23.91       26.98      2.43 o
   7  21   2        1.75        4.08      4.19 o
   8  21   2        0.59       -2.46      2.96 o
   9  21   2        0.02       -1.97      2.96 o
  10  21   2        5.01        4.93      3.94 o
 -10  22   2        4.44        3.94      3.94 o
  -9  22   2        0.69        0.99      3.45 o
  -8  22   2        8.04       10.84      3.94 o
  -7  22   2       26.31       24.64      4.43 o
  -6  22   2        0.04        0.38      2.24 o
  -5  22   2       19.67       17.38      2.38 o
  -4  22   2      102.98      104.54      4.48 o
  -3  22   2       69.87       76.16      3.29 o
  -2  22   2       10.11       14.26      1.84 o
  -1  22   2       19.87       20.81      1.95 o
   0  22   2        2.95        1.70      2.00 o
   1  22   2       41.39       52.33      2.57 o
   2  22   2       35.07       34.77      2.17 o
   3  22   2        0.71       -0.85      1.48 o
   4  22   2       47.93       45.38      3.65 o
   5  22   2        1.99        2.79      1.99 o
   6  22   2        0.00       -0.81      1.78 o
   7  22   2        1.48        2.84      2.24 o
   8  22   2        0.91        3.94      3.45 o
   9  22   2       20.07       17.25      4.43 o
  -9  23   2        9.34        5.42      3.94 o
  -8  23   2        1.99        3.45      3.45 o
  -7  23   2       15.61       17.25      4.43 o
  -6  23   2        1.80       -0.49      2.96 o
  -5  23   2       11.15        8.98      2.32 o
  -4  23   2        9.62        6.93      1.95 o
  -3  23   2        1.83        0.19      1.59 o
  -2  23   2      106.00      115.42      4.62 o
  -1  23   2        2.19        5.40      1.65 o
   0  23   2      157.76      161.05      4.30 o
   1  23   2        4.41        3.17      1.42 o
   2  23   2      265.37      266.61      7.39 o
   3  23   2        0.90        1.09      1.50 o
   4  23   2       60.08       49.24      6.28 o
   5  23   2        0.00        2.00      2.60 o
   6  23   2      104.96       95.59      6.90 o
   7  23   2        0.19       -2.46      2.46 o
   8  23   2        0.12       -1.06      2.24 o
   9  23   2        0.53        2.46      3.94 o
  -8  24   2       17.59       17.74      4.43 o
  -7  24   2       35.03       30.55      4.93 o
  -6  24   2        6.36        6.41      3.94 o
  -5  24   2       19.39       18.29      3.08 o
  -4  24   2       11.55        9.10      2.24 o
  -3  24   2       51.49       54.33      2.99 o
  -2  24   2        6.29        5.71      1.75 o
  -1  24   2        2.93        1.48      1.99 o
   0  24   2        1.74        0.12      1.37 o
   1  24   2        0.66        1.40      1.36 o
   2  24   2        5.04        4.34      1.79 o
   3  24   2        0.38       -0.99      1.85 o
   4  24   2        8.90        7.88      2.83 o
   5  24   2        0.75        1.13      2.46 o
   6  24   2       23.99       24.64      4.43 o
   7  24   2       19.97       18.72      4.43 o
   8  24   2        0.14       -1.10      2.24 o
  -7  25   2        6.98        6.90      3.94 o
  -6  25   2        8.47       13.90      4.43 o
  -5  25   2       45.81       49.45      4.26 o
  -4  25   2        4.36        2.20      2.60 o
  -3  25   2        2.13        3.31      2.37 o
  -2  25   2       11.72        7.71      1.84 o
  -1  25   2        7.87        8.70      2.24 o
   0  25   2       25.59       28.01      3.00 o
   1  25   2       18.34       13.79      3.13 o
   2  25   2       25.04       32.99      3.03 o
   3  25   2        0.00        0.80      5.67 o
   4  25   2        3.91        3.22      2.83 o
   5  25   2        3.87        2.00      2.83 o
   6  25   2        0.00       -0.12      6.41 o
   7  25   2        2.83        3.94      3.94 o
  -6  26   2        1.43        3.33      2.72 o
  -5  26   2        7.02       12.39      3.43 o
  -4  26   2        4.79       -0.84      2.46 o
  -3  26   2        0.37        0.21      3.70 o
  -2  26   2       25.37       22.71      3.83 o
  -1  26   2       28.72       30.22      7.64 o
   0  26   2       39.95       48.59      4.69 o
   1  26   2        2.12        6.15      2.32 o
   2  26   2       28.12       33.27      3.17 o
   3  26   2       16.61       22.46      3.65 o
   4  26   2        9.64       11.96      3.19 o
   5  26   2       14.24       16.09      6.16 o
   6  26   2        0.33        1.86      3.45 o
  -5  27   2        3.04        0.99      3.94 o
  -4  27   2       47.98       54.31      4.62 o
  -3  27   2       67.10       70.56      4.97 o
  -2  27   2       55.00       71.21      5.57 o
  -1  27   2       82.52      108.51      6.62 o
   0  27   2        0.38        1.23      3.14 o
   1  27   2       33.57       29.34      4.00 o
   2  27   2       39.53       52.74      4.37 o
   3  27   2        6.79       10.14      3.19 o
   4  27   2        0.63        0.52      2.83 o
  -1  28   2       16.74       20.20      5.42 o
   0  28   2        5.73        5.91      3.14 o
   1  28   2       39.98       47.30      6.90 o
   2  28   2       10.08        9.36      3.94 o
 -15   1   3        0.29       -1.23      2.22 o
 -14   1   3       16.40       19.40      1.83 o
 -13   1   3        4.85        2.77      2.56 o
 -12   1   3        6.96        7.06      1.21 o
 -11   1   3       50.30       48.58      1.84 o
 -10   1   3       11.53        9.62      0.95 o
  -9   1   3        0.18        1.30      0.69 o
  -8   1   3      282.70      255.53      5.09 o
  -7   1   3       29.73       24.95      1.42 o
  -6   1   3      194.45      176.68      3.06 o
  -5   1   3        0.31        1.28      1.00 o
  -4   1   3     1213.06     1378.78     21.28 o
  -3   1   3     1097.23     1153.30     18.80 o
  -2   1   3        1.76        2.37      0.35 o
  -1   1   3     5708.04     6124.33     73.92 o
   0   1   3      613.40      614.02      6.60 o
   1   1   3      519.69      522.63      6.89 o
   2   1   3     1265.17     1341.15     15.17 o
   3   1   3       52.39       61.80      0.90 o
   4   1   3       83.36       73.13      1.37 o
   5   1   3       30.38       43.35      1.78 o
   6   1   3     1607.05     1608.04     22.78 o
   7   1   3        0.52        0.82      0.54 o
   8   1   3        0.02       -0.70      0.72 o
   9   1   3      113.81      106.67      6.65 o
  10   1   3       30.75       32.52      2.46 o
  11   1   3        8.82        7.01      1.18 o
  12   1   3       43.43       44.39      2.24 o
  13   1   3       41.72       43.36      2.71 o
  14   1   3       11.32       10.08      1.74 o
  15   1   3        0.75        1.23      1.74 o
 -15   2   3        9.66        9.77      1.89 o
 -14   2   3        0.26       -1.43      1.62 o
 -13   2   3        9.68       12.26      1.49 o
 -12   2   3       72.68       81.99      3.38 o
 -11   2   3       29.14       32.53      2.25 o
 -10   2   3        9.19        8.45      1.14 o
  -9   2   3      586.10      549.18      9.81 o
  -8   2   3      256.99      255.38      5.24 o
  -7   2   3      668.33      642.85     10.98 o
  -6   2   3      123.59      170.47      3.50 o
  -5   2   3     1410.22     1409.68     19.70 o
  -4   2   3      349.40      357.42      5.78 o
  -3   2   3        7.89        2.07      1.07 o
  -2   2   3        8.38        5.65      0.63 o
  -1   2   3     1691.62     1924.46     22.38 o
   0   2   3     1916.08     2097.01     24.66 o
   1   2   3       20.82       16.69      0.49 o
   2   2   3       61.69       49.64      0.97 o
   3   2   3      150.03      138.93      1.64 o
   4   2   3      675.22      683.73      8.56 o
   5   2   3      690.59      709.99      9.34 o
   6   2   3        0.48        1.01      0.34 o
   7   2   3      172.74      173.10      4.64 o
   8   2   3      171.91      180.57      5.09 o
   9   2   3      163.14      172.46     10.10 o
  10   2   3        6.00        5.91      1.48 o
  11   2   3        0.72        1.48      1.48 o
  12   2   3        6.30        7.15      1.39 o
  13   2   3       20.44       18.56      1.74 o
  14   2   3        7.56        8.03      1.54 o
  15   2   3       21.91       22.17      2.96 o
 -15   3   3        6.58        4.52      1.89 o
 -14   3   3       16.19       17.56      1.92 o
 -13   3   3       50.28       57.01      2.38 o
 -12   3   3       24.84       24.99      3.80 o
 -11   3   3       10.67       11.27      1.53 o
 -10   3   3        3.16        2.92      1.02 o
  -9   3   3      246.09      265.23      5.50 o
  -8   3   3      628.35      598.46     10.54 o
  -7   3   3      511.66      507.99     10.18 o
  -6   3   3       54.06       64.98      1.92 o
  -5   3   3     2955.02     3117.50     42.75 o
  -4   3   3     3187.95     3494.93     42.30 o
  -3   3   3      110.77      127.16      2.00 o
  -2   3   3      271.35      259.76      3.77 o
  -1   3   3        2.37        4.22      0.36 o
   0   3   3     1175.89     1199.82     13.60 o
   1   3   3      467.34      516.15      5.94 o
   2   3   3       32.32       40.44      0.89 o
   3   3   3      149.69      142.68      2.26 o
   4   3   3     1993.29     2245.14     24.48 o
   5   3   3      101.76      143.52      2.31 o
   6   3   3       39.17       33.27      1.06 o
   7   3   3       44.13       43.01      1.37 o
   8   3   3       10.30       11.47      1.27 o
   9   3   3      534.25      510.49     12.49 o
  10   3   3      175.32      171.97      6.90 o
  11   3   3        0.30        1.48      1.97 o
  12   3   3       36.71       34.49      2.96 o
  13   3   3        3.49        1.20      1.48 o
  14   3   3        0.74       -1.54      1.54 o
  15   3   3        6.42        7.12      1.89 o
 -15   4   3        0.77        0.10      1.72 o
 -14   4   3        5.29        5.16      1.54 o
 -13   4   3       10.79       10.53      2.09 o
 -12   4   3       23.77       18.50      2.15 o
 -11   4   3        0.07       -0.07      1.05 o
 -10   4   3        0.34        0.48      0.98 o
  -9   4   3       46.89       37.20      1.83 o
  -8   4   3      360.85      308.72      9.25 o
  -7   4   3      301.21      261.64      5.25 o
  -6   4   3     1145.92     1147.41     15.50 o
  -5   4   3       19.90       23.60      1.68 o
  -4   4   3       30.53       28.60      0.80 o
  -3   4   3      206.34      221.03      4.24 o
  -2   4   3       56.13       72.01      1.68 o
  -1   4   3        8.08        9.45      0.48 o
   0   4   3      160.84      159.30      2.08 o
   1   4   3     3344.04     3566.24     41.91 o
   2   4   3      612.95      651.14      9.44 o
   3   4   3     4995.35     5625.73     70.07 o
   4   4   3      653.12      696.91      8.48 o
   5   4   3     1009.90      998.17     11.98 o
   6   4   3        6.17        5.24      0.59 o
   7   4   3      108.73      103.73      2.24 o
   8   4   3        2.41        3.74      1.01 o
   9   4   3       14.87       14.71      1.89 o
  10   4   3        0.08       -0.99      1.72 o
  11   4   3      121.96      112.35      5.42 o
  12   4   3        3.82        3.45      1.97 o
  13   4   3        2.61        4.43      2.46 o
  14   4   3        1.82        0.99      2.22 o
  15   4   3        4.49        4.34      1.64 o
 -15   5   3       26.20       32.52      4.43 o
 -14   5   3       13.15       15.52      2.83 o
 -13   5   3        4.91        5.12      2.03 o
 -12   5   3       12.97       12.71      2.03 o
 -11   5   3       41.85       45.67      2.34 o
 -10   5   3       72.25       64.57      2.47 o
  -9   5   3       44.64       25.08      1.63 o
  -8   5   3       21.69       27.61      2.07 o
  -7   5   3        2.50        3.36      0.82 o
  -6   5   3      436.72      404.04      6.04 o
  -5   5   3       44.70       43.98      1.42 o
  -4   5   3     2182.05     2331.00     26.54 o
  -3   5   3     1474.22     1641.07     19.12 o
  -2   5   3        0.53        0.59      0.26 o
  -1   5   3      313.93      369.77      5.34 o
   0   5   3      202.19      204.55      2.75 o
   1   5   3     5060.97     5654.24     69.68 o
   2   5   3     3956.00     4321.28     56.28 o
   3   5   3       53.41       71.70      1.53 o
   4   5   3        0.12        2.67      0.41 o
   5   5   3       70.39       65.45      1.41 o
   6   5   3      233.85      232.16      3.99 o
   7   5   3      289.52      304.77      5.52 o
   8   5   3        8.77        8.00      1.42 o
   9   5   3      249.58      230.44     11.09 o
  10   5   3        1.28       -0.49      1.39 o
  11   5   3        3.80        5.42      1.97 o
  12   5   3       32.33       33.01      3.45 o
  13   5   3       20.40       22.67      2.96 o
  14   5   3       10.53       11.09      1.64 o
  15   5   3        0.25       -0.16      1.54 o
 -15   6   3        0.04        1.97      2.96 o
 -14   6   3        3.69        4.99      2.71 o
 -13   6   3      139.94      136.11      6.76 o
 -12   6   3        4.52        4.53      1.07 o
 -11   6   3        9.20        9.56      1.53 o
 -10   6   3        0.23        2.39      1.69 o
  -9   6   3        0.88        0.60      0.98 o
  -8   6   3       33.67       41.43      1.55 o
  -7   6   3      413.42      430.01      6.47 o
  -6   6   3       88.72       79.47      1.70 o
  -5   6   3     1477.30     1491.60     17.31 o
  -4   6   3      626.58      652.70      8.41 o
  -3   6   3       82.96      115.17      1.96 o
  -2   6   3      144.69      156.58      2.36 o
  -1   6   3     2028.17     2151.62     28.68 o
   0   6   3      924.02      999.98     12.70 o
   1   6   3     1142.49     1173.32     14.53 o
   2   6   3       39.75       43.67      0.93 o
   3   6   3      765.81      759.30     10.79 o
   4   6   3      705.74      705.83      9.35 o
   5   6   3      646.78      619.50      9.66 o
   6   6   3      626.88      562.61      9.80 o
   7   6   3      137.97      127.72      3.41 o
   8   6   3      102.71       93.64      3.25 o
   9   6   3      207.57      197.47      4.99 o
  10   6   3        0.22        0.05      1.54 o
  11   6   3       13.03       12.81      2.46 o
  12   6   3       36.30       39.91      3.45 o
  13   6   3        0.01        0.99      2.46 o
  14   6   3        2.70        0.99      2.46 o
  15   6   3        1.80       -1.48      2.46 o
 -15   7   3        0.29        1.48      3.45 o
 -14   7   3       27.35       31.54      3.94 o
 -13   7   3       19.96       20.13      2.51 o
 -12   7   3       13.23       19.21      1.87 o
 -11   7   3       24.12       26.43      1.55 o
 -10   7   3      252.23      238.33      6.03 o
  -9   7   3      282.15      267.48      6.81 o
  -8   7   3       97.36       94.41      2.19 o
  -7   7   3       81.18       74.65      1.84 o
  -6   7   3       12.90       12.19      0.72 o
  -5   7   3        1.02        2.96      0.45 o
  -4   7   3      893.24      924.66     11.73 o
  -3   7   3     2680.81     2978.77     37.77 o
  -2   7   3      635.49      683.83      8.78 o
  -1   7   3       45.18       43.19      1.04 o
   0   7   3        0.50        2.06      0.36 o
   1   7   3      367.41      435.30      5.73 o
   2   7   3      459.25      613.25      9.07 o
   3   7   3      314.64      338.09      5.17 o
   4   7   3      188.34      198.46      3.39 o
   5   7   3        8.38        8.08      0.63 o
   6   7   3       92.20       82.79      1.99 o
   7   7   3      534.75      510.70      9.07 o
   8   7   3      789.90      733.81     14.38 o
   9   7   3        4.50        4.70      1.31 o
  10   7   3       98.54       92.76      3.17 o
  11   7   3        0.75        1.48      1.97 o
  12   7   3       31.44       35.97      3.45 o
  13   7   3       14.54       19.22      3.45 o
  14   7   3        4.34        4.43      2.96 o
 -15   8   3        0.00        3.94      3.45 o
 -14   8   3        3.91        0.00      2.96 o
 -13   8   3        0.03        0.87      2.24 o
 -12   8   3       46.90       46.15      2.67 o
 -11   8   3        1.68       -0.49      0.78 o
 -10   8   3       54.31       57.03      1.95 o
  -9   8   3       24.52       21.36      1.26 o
  -8   8   3      141.67      124.08      2.78 o
  -7   8   3      186.63      164.39      2.89 o
  -6   8   3       51.20       51.16      1.30 o
  -5   8   3       38.53       36.47      1.02 o
  -4   8   3      114.83      103.04      2.18 o
  -3   8   3        9.62        8.60      0.80 o
  -2   8   3      410.28      508.91      6.58 o
  -1   8   3       13.00       15.00      0.62 o
   0   8   3       55.19       53.22      1.30 o
   1   8   3        6.83        0.06      0.36 o
   2   8   3       40.32       44.86      1.21 o
   3   8   3      846.49      940.58     14.49 o
   4   8   3      285.64      283.73      5.00 o
   5   8   3       53.72       44.50      1.35 o
   6   8   3        6.26        9.35      0.85 o
   7   8   3       90.43       74.95      2.41 o
   8   8   3       58.07       58.49      2.20 o
   9   8   3      145.23      129.25      4.80 o
  10   8   3        2.86        3.74      1.50 o
  11   8   3       30.80       27.78      2.72 o
  12   8   3        0.22        0.00      2.46 o
  13   8   3        8.99        7.88      2.96 o
  14   8   3        0.02        2.96      2.96 o
 -15   9   3        7.32        9.36      3.94 o
 -14   9   3       16.60       16.26      3.94 o
 -13   9   3        2.40        2.96      2.24 o
 -12   9   3        0.01        2.52      1.71 o
 -11   9   3       18.19       22.90      1.50 o
 -10   9   3       76.29       66.85      3.77 o
  -9   9   3       52.43       58.15      1.98 o
  -8   9   3        0.95        1.36      0.58 o
  -7   9   3      416.62      377.74      5.74 o
  -6   9   3       50.18       37.44      1.76 o
  -5   9   3       73.36       84.40      1.91 o
  -4   9   3     2849.81     3005.82     35.23 o
  -3   9   3      142.08      137.87      2.25 o
  -2   9   3       20.27        9.17      0.68 o
  -1   9   3      231.59      271.48      3.76 o
   0   9   3      360.91      383.08      5.21 o
   1   9   3      152.78      148.27      2.52 o
   2   9   3      134.90      134.51      3.22 o
   3   9   3      364.41      368.12      5.29 o
   4   9   3      226.87      210.56      4.01 o
   5   9   3       62.35       72.33      1.83 o
   6   9   3       50.49       51.76      1.66 o
   7   9   3        7.58        7.59      0.91 o
   8   9   3       26.92       19.45      1.21 o
   9   9   3       31.30       34.06      1.44 o
  10   9   3      347.55      350.61     10.97 o
  11   9   3       29.06       38.52      2.43 o
  12   9   3        9.50       12.81      2.96 o
  13   9   3       17.89       16.26      3.45 o
  14   9   3        0.16       -2.46      2.46 o
 -14  10   3       11.35       21.19      4.43 o
 -13  10   3       33.97       41.02      5.42 o
 -12  10   3        0.28       -0.87      1.66 o
 -11  10   3       22.13       23.28      1.50 o
 -10  10   3       12.23        9.49      1.06 o
  -9  10   3       69.64       75.19      1.98 o
  -8  10   3        2.59       -0.39      0.75 o
  -7  10   3      136.07      152.37      3.31 o
  -6  10   3       17.95       14.09      1.07 o
  -5  10   3        5.61        6.39      0.77 o
  -4  10   3        7.74        8.25      0.90 o
  -3  10   3      390.52      366.50      5.14 o
  -2  10   3       39.68       45.55      1.06 o
  -1  10   3     1644.45     1671.65     20.41 o
   0  10   3       56.85       69.63      1.58 o
   1  10   3     1932.23     1838.64     28.40 o
   2  10   3      380.03      388.37      7.02 o
   3  10   3      748.76      788.11     10.71 o
   4  10   3      764.11      741.58     11.86 o
   5  10   3      241.30      246.86      4.68 o
   6  10   3      473.28      422.35      6.72 o
   7  10   3      256.96      255.39      4.83 o
   8  10   3       60.34       61.23      2.05 o
   9  10   3      112.57      106.69      2.75 o
  10  10   3        0.35        1.11      1.19 o
  11  10   3        2.36        2.19      1.59 o
  12  10   3        8.22        4.43      2.96 o
  13  10   3        0.53        1.48      2.96 o
  14  10   3        6.36        8.87      3.45 o
 -14  11   3        0.53        0.99      3.45 o
 -13  11   3       11.13       14.36      2.95 o
 -12  11   3       14.90       17.76      2.43 o
 -11  11   3       21.41       24.48      2.25 o
 -10  11   3      117.58      112.82      2.58 o
  -9  11   3        3.71        2.87      0.91 o
  -8  11   3       15.61       12.66      1.17 o
  -7  11   3       69.71       72.11      2.16 o
  -6  11   3      186.43      167.20      3.50 o
  -5  11   3        3.55        2.61      0.80 o
  -4  11   3       79.80       82.00      2.53 o
  -3  11   3        0.06        0.14      0.49 o
  -2  11   3       23.07       38.20      1.02 o
  -1  11   3        4.32        4.62      0.52 o
   0  11   3       83.79       83.30      1.69 o
   1  11   3        4.79        3.55      0.63 o
   2  11   3       14.78       20.37      0.80 o
   3  11   3        3.49        1.90      0.56 o
   4  11   3      119.21      108.41      2.86 o
   5  11   3        7.45        4.29      0.91 o
   6  11   3        9.98        9.33      0.92 o
   7  11   3       40.24       46.53      1.74 o
   8  11   3        0.63        1.21      0.85 o
   9  11   3        0.29        1.42      1.56 o
  10  11   3       11.14        8.11      1.38 o
  11  11   3       30.49       30.47      2.53 o
  12  11   3        4.45        6.90      2.96 o
  13  11   3        2.70        0.00      2.96 o
  14  11   3        1.68        8.38      3.45 o
 -14  12   3        2.15        2.14      2.60 o
 -13  12   3        8.74        4.60      2.60 o
 -12  12   3        0.10        1.42      1.95 o
 -11  12   3       38.50       38.28      2.41 o
 -10  12   3        4.78        3.89      1.02 o
  -9  12   3       50.10       47.93      1.99 o
  -8  12   3       36.68       32.72      1.67 o
  -7  12   3       89.72       85.69      2.69 o
  -6  12   3       12.00        9.17      1.07 o
  -5  12   3       58.45       55.17      1.85 o
  -4  12   3        6.57        7.83      0.71 o
  -3  12   3      117.36      119.67      2.50 o
  -2  12   3       47.33       45.70      1.40 o
  -1  12   3       17.59       15.40      1.60 o
   0  12   3      455.73      444.55      6.86 o
   1  12   3      710.15      769.46     11.23 o
   2  12   3        0.01        1.18      0.54 o
   3  12   3       79.06       67.65      1.76 o
   4  12   3       35.89       28.21      1.28 o
   5  12   3      501.09      503.37      8.61 o
   6  12   3       70.26       63.41      2.31 o
   7  12   3       17.89       18.13      1.38 o
   8  12   3       19.15       16.86      1.53 o
   9  12   3       43.66       42.45      2.58 o
  10  12   3       82.97       87.25      3.19 o
  11  12   3       76.67       71.59      2.98 o
  12  12   3       18.27       14.97      2.60 o
  13  12   3        0.65        4.43      3.45 o
 -14  13   3        2.43        5.91      2.96 o
 -13  13   3        2.20        1.08      2.60 o
 -12  13   3        0.96        1.80      1.79 o
 -11  13   3       19.13       19.94      2.13 o
 -10  13   3        8.43       10.80      1.78 o
  -9  13   3        5.39        3.63      1.03 o
  -8  13   3       26.12       22.25      1.44 o
  -7  13   3        2.63        3.42      0.95 o
  -6  13   3      119.35      107.52      2.79 o
  -5  13   3      182.08      170.60      3.59 o
  -4  13   3        3.15        3.23      0.67 o
  -3  13   3      584.42      581.99      7.52 o
  -2  13   3     2265.29     2221.96     28.78 o
  -1  13   3       59.70       43.05      1.90 o
   0  13   3     1222.46     1169.17     17.88 o
   1  13   3       87.02       77.71      1.91 o
   2  13   3       24.40       20.71      1.40 o
   3  13   3       18.34       17.64      1.22 o
   4  13   3        8.52       12.29      0.97 o
   5  13   3       31.20       23.94      1.40 o
   6  13   3       85.82       93.99      2.71 o
   7  13   3      178.77      182.57      4.85 o
   8  13   3       22.78       22.69      1.72 o
   9  13   3       21.63       23.66      1.84 o
  10  13   3       43.73       39.44      2.20 o
  11  13   3       23.40       23.40      2.02 o
  12  13   3        1.17        0.87      1.66 o
  13  13   3        7.05        9.36      3.94 o
 -13  14   3        1.64        2.16      2.07 o
 -12  14   3       10.18       12.73      2.28 o
 -11  14   3        1.88        0.27      1.63 o
 -10  14   3        4.80        6.14      1.59 o
  -9  14   3      185.38      187.17      4.24 o
  -8  14   3        4.98        4.38      1.58 o
  -7  14   3        1.43        0.15      0.88 o
  -6  14   3       26.26       21.38      1.37 o
  -5  14   3       51.10       51.56      1.89 o
  -4  14   3       35.81       36.28      1.43 o
  -3  14   3     1259.32     1215.93     18.58 o
  -2  14   3      147.87      152.39      3.16 o
  -1  14   3       37.33       30.52      1.68 o
   0  14   3      202.66      216.83      4.72 o
   1  14   3     1214.75     1195.78     18.40 o
   2  14   3      482.26      431.93      9.92 o
   3  14   3       34.46       29.85      1.56 o
   4  14   3      143.89      148.63      5.97 o
   5  14   3      360.30      344.87      7.69 o
   6  14   3      239.41      207.00      4.44 o
   7  14   3      203.35      200.29      4.93 o
   8  14   3       63.52       65.11      3.22 o
   9  14   3       49.33       48.66      2.45 o
  10  14   3        0.01        1.74      1.40 o
  11  14   3       38.33       36.87      2.84 o
  12  14   3        0.06       -1.60      2.35 o
  13  14   3        4.07        2.00      2.60 o
 -13  15   3        1.37        2.33      2.17 o
 -12  15   3       25.58       24.80      3.41 o
 -11  15   3        0.01        1.48      1.79 o
 -10  15   3       39.04       40.84      2.56 o
  -9  15   3        0.01       -0.38      1.40 o
  -8  15   3        2.22        3.08      1.14 o
  -7  15   3       57.27       55.05      2.16 o
  -6  15   3      253.98      250.23      5.59 o
  -5  15   3      135.44      129.46      3.19 o
  -4  15   3      224.17      216.72      7.83 o
  -3  15   3      803.01      756.02     11.38 o
  -2  15   3       23.34       25.55      1.48 o
  -1  15   3       50.00       44.30      2.02 o
   0  15   3      165.17      182.88      4.23 o
   1  15   3       22.52       15.06      1.16 o
   2  15   3        0.21       -0.53      0.84 o
   3  15   3        3.36        2.91      1.00 o
   4  15   3      308.94      264.71      8.01 o
   5  15   3        9.35        8.29      1.23 o
   6  15   3        2.47        6.65      1.34 o
   7  15   3       44.54       44.11      4.05 o
   8  15   3        9.84       10.57      1.79 o
   9  15   3        0.05       -1.50      1.50 o
  10  15   3        7.57        7.95      2.07 o
  11  15   3       13.71       11.12      2.36 o
  12  15   3        7.16        7.39      4.19 o
  13  15   3        3.08        0.49      3.45 o
 -13  16   3        1.37        3.90      2.36 o
 -12  16   3        3.37        5.71      2.17 o
 -11  16   3       75.77       77.57      3.98 o
 -10  16   3        7.88        7.22      2.56 o
  -9  16   3       26.28       22.86      2.13 o
  -8  16   3       79.19       94.28      3.55 o
  -7  16   3        3.21        4.55      1.40 o
  -6  16   3        5.22        7.31      1.40 o
  -5  16   3        1.22       -0.16      1.14 o
  -4  16   3       30.27       26.87      1.58 o
  -3  16   3       89.18       84.48      2.65 o
  -2  16   3      335.14      300.70      6.99 o
  -1  16   3      171.38      171.18      6.30 o
   0  16   3      161.73      158.23      4.93 o
   1  16   3      371.57      338.50      6.85 o
   2  16   3      232.50      232.09      5.22 o
   3  16   3       27.59       22.96      3.32 o
   4  16   3       42.69       38.44      2.79 o
   5  16   3       50.31       61.91      4.43 o
   6  16   3       25.54       24.39      3.66 o
   7  16   3       25.57       29.57      2.36 o
   8  16   3        0.01       -0.22      1.68 o
   9  16   3       19.75       19.10      3.11 o
  10  16   3        3.55        1.92      1.88 o
  11  16   3       21.12       24.98      4.43 o
  12  16   3        0.17       -2.44      2.44 o
 -12  17   3        1.75        2.34      2.24 o
 -11  17   3        3.35        0.69      2.03 o
 -10  17   3       21.31       17.08      2.36 o
  -9  17   3        8.09        8.43      1.78 o
  -8  17   3        2.37        0.99      1.48 o
  -7  17   3       51.37       45.13      2.52 o
  -6  17   3        2.69        4.70      1.80 o
  -5  17   3       33.05       27.57      2.14 o
  -4  17   3       31.87       25.92      1.59 o
  -3  17   3      185.98      192.90      6.83 o
  -2  17   3      375.01      384.72      7.07 o
  -1  17   3      108.38       90.84      3.23 o
   0  17   3      983.61      977.73     17.14 o
   1  17   3       14.34        9.63      2.70 o
   2  17   3      545.83      482.22      9.44 o
   3  17   3       88.23       75.73      2.77 o
   4  17   3      114.73      121.78      4.20 o
   5  17   3       47.81       53.89      3.65 o
   6  17   3      314.29      310.65      9.74 o
   7  17   3      142.99      142.60      4.82 o
   8  17   3       47.40       57.86      3.22 o
   9  17   3        4.81        3.58      1.88 o
  10  17   3        0.06       -0.16      1.99 o
  11  17   3        7.73        8.13      2.79 o
  12  17   3       13.18       16.51      3.14 o
 -12  18   3       33.79       40.90      4.34 o
 -11  18   3        0.01       -1.88      1.88 o
 -10  18   3        3.80        5.08      2.07 o
  -9  18   3        8.08        9.66      1.95 o
  -8  18   3       34.07       39.44      4.07 o
  -7  18   3       50.09       51.55      3.10 o
  -6  18   3        8.69        7.42      1.79 o
  -5  18   3      102.79      104.67      3.96 o
  -4  18   3        2.09        2.31      1.28 o
  -3  18   3      151.31      150.76      4.29 o
  -2  18   3       34.20       24.10      1.56 o
  -1  18   3       40.49       41.31      2.95 o
   0  18   3        5.96        4.87      1.07 o
   1  18   3      293.41      305.11      7.65 o
   2  18   3        0.02        0.94      1.04 o
   3  18   3       65.31       70.49      2.71 o
   4  18   3        1.47        1.09      1.12 o
   5  18   3       17.39       12.77      1.97 o
   6  18   3        0.04       -0.74      1.74 o
   7  18   3       22.01       22.73      2.95 o
   8  18   3      105.85      118.60      5.89 o
   9  18   3        2.18        1.76      1.91 o
  10  18   3       39.21       42.37      9.85 o
  11  18   3        7.09       11.31      3.45 o
 -11  19   3       12.20        9.36      2.79 o
 -10  19   3        8.94        6.37      2.60 o
  -9  19   3       22.95       20.39      2.95 o
  -8  19   3       15.27       14.79      2.43 o
  -7  19   3       65.70       60.60      3.39 o
  -6  19   3       21.35       22.94      2.36 o
  -5  19   3       17.13       15.05      2.17 o
  -4  19   3       13.60       12.54      2.14 o
  -3  19   3        1.32        0.62      1.23 o
  -2  19   3        0.05       -0.98      0.98 o
  -1  19   3       34.99       23.92      1.61 o
   0  19   3       16.65       21.73      1.61 o
   1  19   3       41.12       54.08      3.57 o
   2  19   3       21.74       22.36      2.28 o
   3  19   3       24.71       17.29      1.93 o
   4  19   3        4.44        4.86      1.34 o
   5  19   3        7.28        9.82      1.66 o
   6  19   3        7.14        4.93      2.09 o
   7  19   3       16.27       18.58      3.94 o
   8  19   3        1.21        0.27      2.96 o
   9  19   3        1.48        2.96      3.45 o
  10  19   3       50.58       54.69      5.91 o
  11  19   3        3.34        2.46      3.94 o
 -11  20   3        5.07        6.90      3.94 o
 -10  20   3        1.71        2.22      2.44 o
  -9  20   3       27.03       24.62      3.30 o
  -8  20   3       19.77       22.17      2.53 o
  -7  20   3       29.71       30.48      2.65 o
  -6  20   3        3.87        4.55      2.24 o
  -5  20   3       16.02       22.46      2.86 o
  -4  20   3       13.36       15.50      2.07 o
  -3  20   3       40.48       37.68      2.25 o
  -2  20   3        1.22        1.61      1.05 o
  -1  20   3        1.44        1.41      1.14 o
   0  20   3        0.44        0.54      1.19 o
   1  20   3        3.85        7.15      1.40 o
   2  20   3        0.97        2.16      1.49 o
   3  20   3        0.54        1.60      1.48 o
   4  20   3        0.84        0.02      1.28 o
   5  20   3       77.00       86.89      3.79 o
   6  20   3        0.68        1.69      1.69 o
   7  20   3        3.92        0.34      2.24 o
   8  20   3        1.27       -0.99      2.96 o
   9  20   3        2.27        0.99      3.45 o
  10  20   3        0.85       -2.96      3.45 o
 -10  21   3        3.86        5.91      2.79 o
  -9  21   3        0.35       -2.01      2.24 o
  -8  21   3        0.22       -1.52      1.89 o
  -7  21   3        0.68        1.72      2.44 o
  -6  21   3       82.83       88.03     11.58 o
  -5  21   3       28.94       30.13      2.92 o
  -4  21   3      138.26      158.24      7.22 o
  -3  21   3        0.85        0.40      1.34 o
  -2  21   3      151.38      146.40      6.99 o
  -1  21   3        2.76        1.24      1.13 o
   0  21   3       61.73       58.03      3.02 o
   1  21   3        9.23       11.49      1.75 o
   2  21   3      274.80      281.94     10.43 o
   3  21   3       88.93       90.42      3.96 o
   4  21   3      166.14      175.54      8.62 o
   5  21   3        9.63        6.53      1.63 o
   6  21   3       15.44       16.32      3.96 o
   7  21   3        0.54        1.48      2.46 o
   8  21   3       61.46       47.30      5.42 o
   9  21   3       12.58       11.33      3.94 o
  10  21   3        1.66        0.00      3.45 o
  -9  22   3        1.48       -2.46      3.45 o
  -8  22   3        2.34        4.93      3.45 o
  -7  22   3        0.02       -0.49      2.96 o
  -6  22   3       34.20       45.04      3.79 o
  -5  22   3       31.00       30.80      2.82 o
  -4  22   3        3.75        4.85      1.95 o
  -3  22   3        2.89        2.99      1.59 o
  -2  22   3        0.05       -1.34      1.34 o
  -1  22   3       34.75       36.07      2.05 o
   0  22   3        0.04       -1.30      1.48 o
   1  22   3      155.53      141.58      8.46 o
   2  22   3        1.25        3.17      1.63 o
   3  22   3        8.02       10.03      2.06 o
   4  22   3        3.04        2.46      2.09 o
   5  22   3       93.01       90.37      5.04 o
   6  22   3       80.78       78.74      4.69 o
   7  22   3        0.70       -1.97      2.00 o
   8  22   3        0.30       -1.23      2.09 o
   9  22   3        2.25        3.45      3.94 o
  -9  23   3        0.48       -3.45      3.45 o
  -8  23   3        3.65        0.00      3.45 o
  -7  23   3        0.19       -0.49      3.45 o
  -6  23   3        0.23       -0.99      2.96 o
  -5  23   3        0.68       -1.16      1.79 o
  -4  23   3        3.39        0.49      2.09 o
  -3  23   3        8.58        6.47      2.13 o
  -2  23   3        0.23        0.47      1.50 o
  -1  23   3        2.71        1.76      1.88 o
   0  23   3       70.20       77.76      3.45 o
   1  23   3        1.73        0.80      1.73 o
   2  23   3       34.54       37.17      2.71 o
   3  23   3       32.30       25.89      4.48 o
   4  23   3        0.44        3.90      2.07 o
   5  23   3        2.03        3.20      2.44 o
   6  23   3       12.15       12.81      3.94 o
   7  23   3        0.11        3.70      3.20 o
   8  23   3        3.57        2.76      2.60 o
  -8  24   3        2.82        6.41      3.94 o
  -7  24   3        6.31        1.48      3.45 o
  -6  24   3       13.90       20.02      3.43 o
  -5  24   3       42.54       46.45      4.14 o
  -4  24   3        0.02        0.13      1.88 o
  -3  24   3       17.43       17.02      2.49 o
  -2  24   3        0.24       -1.50      1.53 o
  -1  24   3       42.44       55.39      3.67 o
   0  24   3        0.03       -0.39      1.88 o
   1  24   3       48.82       55.30      3.08 o
   2  24   3        7.08        8.82      1.91 o
   3  24   3       91.19       82.18     19.22 o
   4  24   3       28.35       23.69      4.93 o
   5  24   3        4.23        8.87      2.95 o
   6  24   3       30.11       33.01      4.93 o
   7  24   3       21.56       28.09      4.93 o
   8  24   3        3.68        2.96      3.45 o
  -7  25   3        4.28        5.42      3.94 o
  -6  25   3        6.48        5.83      2.95 o
  -5  25   3        8.61        8.20      2.95 o
  -4  25   3       27.00       32.14      3.65 o
  -3  25   3       23.19       25.85      3.43 o
  -2  25   3        1.49        2.89      2.17 o
  -1  25   3        0.60        4.37      2.17 o
   0  25   3      130.49      146.95      5.58 o
   1  25   3        9.90        4.35      4.78 o
   2  25   3        4.73        9.38      2.43 o
   3  25   3        3.58        6.95      3.08 o
   4  25   3      132.70      129.60     20.20 o
   5  25   3       89.29       83.02     17.49 o
   6  25   3        1.23        5.31      3.08 o
  -6  26   3        2.68        7.17      3.08 o
  -5  26   3       22.12       20.60      3.30 o
  -4  26   3        9.39        8.75      2.95 o
  -3  26   3       34.47       38.18      3.79 o
  -2  26   3        5.81       10.35      3.14 o
  -1  26   3       29.13       42.62      4.53 o
   0  26   3       14.71       21.63      3.65 o
   1  26   3        0.03       -0.88      1.95 o
   2  26   3       12.46       15.53      6.16 o
   3  26   3       15.17       17.93      3.65 o
   4  26   3        0.02        3.72      3.08 o
   5  26   3        1.29        4.09      2.83 o
  -4  27   3        3.45        0.99      3.45 o
  -3  27   3        0.34       -3.45      3.45 o
  -2  27   3        1.28        3.70      3.14 o
  -1  27   3        9.25        7.64      3.14 o
   0  27   3        1.56        0.49      2.79 o
   1  27   3        1.46        3.21      2.24 o
   2  27   3        5.91        6.84      3.94 o
   3  27   3       12.65       13.66      3.55 o
   4  27   3        2.36        3.94      3.45 o
  -1  28   3        0.24        3.94      4.43 o
   1  28   3       39.75       39.42      6.41 o
 -15   0   4        1.26        0.49      2.46 o
 -14   0   4       12.81        9.36      2.46 o
 -13   0   4      118.90      125.66      5.13 o
 -12   0   4       14.72       14.20      3.45 o
 -11   0   4        0.82        0.31      1.27 o
 -10   0   4       21.36       26.57      4.93 o
  -9   0   4        6.98        9.67      1.32 o
  -8   0   4      249.42      218.44      6.27 o
  -7   0   4      178.46      146.32      4.47 o
  -6   0   4      126.65      164.13      4.73 o
  -5   0   4     5426.24     5566.53    118.59 o
  -4   0   4     5581.80     6075.52    100.06 o
  -3   0   4     1318.57     1416.39     23.98 o
  -2   0   4        8.84        7.79      0.65 o
  -1   0   4      727.85      677.97     10.92 o
   0   0   4     2293.75     2272.74     32.19 o
   1   0   4      270.97      290.63      4.59 o
   2   0   4       41.48       48.03      1.34 o
   3   0   4      289.69      360.18      6.26 o
   4   0   4      963.73      937.62     18.17 o
   5   0   4      102.56       88.15      2.45 o
   6   0   4      304.45      306.51      6.68 o
   7   0   4      605.45      555.81     22.17 o
   8   0   4     1498.11     1491.53     57.65 o
   9   0   4       63.92       65.53      3.45 o
  10   0   4       27.73       32.03      2.96 o
  11   0   4        2.01        2.96      1.48 o
  12   0   4      114.40      128.11      5.91 o
  13   0   4        0.83       -1.97      1.97 o
  14   0   4        7.29        4.93      2.46 o
  15   0   4        9.02        4.93      2.46 o
 -15   1   4        0.28       -1.74      1.74 o
 -14   1   4        5.57        2.71      2.22 o
 -13   1   4        5.86        5.07      1.38 o
 -12   1   4        7.15        4.34      1.23 o
 -11   1   4       42.37       44.71      1.94 o
 -10   1   4      127.68      123.72      3.10 o
  -9   1   4      189.13      173.81      3.86 o
  -8   1   4        3.13        2.06      0.90 o
  -7   1   4      201.91      193.13      3.93 o
  -6   1   4       29.79       28.02      1.62 o
  -5   1   4      248.30      235.68      4.14 o
  -4   1   4      240.21      228.17      3.47 o
  -3   1   4     2638.01     2850.15     33.49 o
  -2   1   4      357.97      369.75      4.70 o
  -1   1   4      778.55      825.92      9.41 o
   0   1   4     1478.71     1549.23     17.26 o
   1   1   4      137.86      128.69      2.33 o
   2   1   4      385.80      380.65      4.57 o
   3   1   4     1039.83     1144.90     12.46 o
   4   1   4     1022.31     1062.06     11.74 o
   5   1   4      126.79      113.55      2.00 o
   6   1   4      955.05      951.85     13.10 o
   7   1   4      260.02      274.09      5.53 o
   8   1   4      272.97      271.91      7.22 o
   9   1   4      135.55      139.73      4.49 o
  10   1   4       26.23       27.63      1.74 o
  11   1   4       35.82       39.25      2.09 o
  12   1   4        1.97        3.20      1.39 o
  13   1   4        5.72        5.14      3.20 o
  14   1   4        0.83        0.77      1.54 o
  15   1   4        2.45        2.41      2.71 o
 -15   2   4        1.80        1.43      1.89 o
 -14   2   4        2.82        1.48      2.46 o
 -13   2   4        1.15       -0.25      1.23 o
 -12   2   4        1.75        1.04      1.49 o
 -11   2   4        3.84        2.78      1.07 o
 -10   2   4        3.55        2.87      1.00 o
  -9   2   4       22.26       19.06      1.13 o
  -8   2   4      312.95      294.48      5.09 o
  -7   2   4      161.10      156.67      3.12 o
  -6   2   4      142.92      161.94      3.07 o
  -5   2   4       97.63      117.58      2.08 o
  -4   2   4      660.59      733.77      9.01 o
  -3   2   4       30.15       23.58      0.73 o
  -2   2   4       92.84      103.08      1.64 o
  -1   2   4       14.83       16.56      0.55 o
   0   2   4     2195.55     2445.91     35.25 o
   1   2   4      391.96      447.15      5.57 o
   2   2   4       22.68       20.08      0.59 o
   3   2   4      345.42      405.40      4.71 o
   4   2   4      121.06      132.44      2.37 o
   5   2   4      115.42      135.24      2.58 o
   6   2   4       41.80       37.40      1.72 o
   7   2   4     1050.28     1036.22     17.94 o
   8   2   4       28.85       27.89      1.74 o
   9   2   4        1.57        1.38      1.72 o
  10   2   4       10.56       15.19      2.46 o
  11   2   4       13.00        9.36      1.97 o
  12   2   4        0.02       -1.06      1.18 o
  13   2   4        0.08       -1.23      1.72 o
  14   2   4        4.03        3.07      1.54 o
  15   2   4        0.61        0.25      1.74 o
 -15   3   4        0.13       -0.27      1.89 o
 -14   3   4        0.01       -1.54      1.54 o
 -13   3   4       12.53       12.20      1.64 o
 -12   3   4       15.56       16.81      1.47 o
 -11   3   4       10.18        6.51      1.06 o
 -10   3   4      118.93      114.69      2.66 o
  -9   3   4        3.23        3.58      0.73 o
  -8   3   4      175.46      158.40      3.22 o
  -7   3   4      260.98      253.21      6.25 o
  -6   3   4      837.97      865.97     11.12 o
  -5   3   4      475.44      496.11      6.62 o
  -4   3   4       25.85       50.66      1.16 o
  -3   3   4      107.87      154.37      1.99 o
  -2   3   4     3950.43     4179.43     47.03 o
  -1   3   4       60.75       67.03      1.23 o
   0   3   4      578.30      605.28      7.13 o
   1   3   4      547.96      578.18      6.91 o
   2   3   4     1518.46     1767.42     18.90 o
   3   3   4      424.56      415.43      6.38 o
   4   3   4      967.23     1027.26     13.02 o
   5   3   4      199.80      203.10      2.67 o
   6   3   4        0.94        2.62      0.90 o
   7   3   4       16.19       12.77      0.85 o
   8   3   4       24.70       28.37      1.79 o
   9   3   4      131.66      131.72      4.34 o
  10   3   4       14.80       11.09      1.39 o
  11   3   4       63.54       64.06      4.43 o
  12   3   4        4.11        2.46      1.97 o
  13   3   4        1.42        2.24      1.97 o
  14   3   4        0.01       -1.97      1.97 o
  15   3   4        9.38       11.43      2.96 o
 -15   4   4       11.68       11.89      2.24 o
 -14   4   4        0.69       -1.64      1.64 o
 -13   4   4       19.76       23.00      1.78 o
 -12   4   4        0.13       -1.03      1.03 o
 -11   4   4        6.77        7.41      1.53 o
 -10   4   4        0.13       -0.05      0.73 o
  -9   4   4        5.11        8.36      1.77 o
  -8   4   4        3.62        2.25      0.64 o
  -7   4   4      615.40      615.22      8.67 o
  -6   4   4       85.16       89.59      1.74 o
  -5   4   4       58.31       43.00      1.14 o
  -4   4   4      978.94      980.01     10.55 o
  -3   4   4     1143.12     1218.98     11.94 o
  -2   4   4        2.11        0.25      0.49 o
  -1   4   4     4428.39     4601.54     56.82 o
   0   4   4      871.18      847.72      9.65 o
   1   4   4     4923.39     5155.41     57.90 o
   2   4   4     2441.81     2621.80     29.59 o
   3   4   4     1832.15     2051.76     23.73 o
   4   4   4      655.09      602.11      8.54 o
   5   4   4      286.46      316.65      4.51 o
   6   4   4      192.08      186.68      3.22 o
   7   4   4       49.57       42.77      1.62 o
   8   4   4      219.00      214.44      4.01 o
   9   4   4       14.14       11.07      1.23 o
  10   4   4       44.03       55.52      2.60 o
  11   4   4        9.81        7.88      2.46 o
  12   4   4       21.73       24.14      2.96 o
  13   4   4        5.26        6.82      1.54 o
  14   4   4        1.18       -1.54      1.54 o
 -15   5   4        0.31       -0.27      1.89 o
 -14   5   4       13.48       14.63      4.43 o
 -13   5   4       29.90       30.02      2.04 o
 -12   5   4        1.84        1.84      1.05 o
 -11   5   4       43.61       42.01      1.83 o
 -10   5   4        0.04        0.75      0.75 o
  -9   5   4       18.31       19.51      1.05 o
  -8   5   4        7.34        8.30      1.29 o
  -7   5   4       25.12       25.08      1.53 o
  -6   5   4     1428.77     1464.09     16.15 o
  -5   5   4       53.70       63.78      1.62 o
  -4   5   4       49.51       65.15      1.38 o
  -3   5   4      172.72      172.49      2.22 o
  -2   5   4       16.51       18.34      0.65 o
  -1   5   4     1015.84     1046.75     12.22 o
   0   5   4      523.06      486.76      6.28 o
   1   5   4     4532.20     5149.52     62.03 o
   2   5   4     2561.82     2606.29     30.93 o
   3   5   4     1467.82     1548.99     19.75 o
   4   5   4      442.79      471.53      6.93 o
   5   5   4        0.30       -0.14      0.42 o
   6   5   4      208.10      198.35      3.64 o
   7   5   4     1102.78     1057.82     19.62 o
   8   5   4        5.32        5.51      0.85 o
   9   5   4       15.04       11.53      1.56 o
  10   5   4       16.97       15.59      2.71 o
  11   5   4       25.41       26.12      2.96 o
  12   5   4       58.12       63.56      4.43 o
  13   5   4       11.44       16.26      2.96 o
  14   5   4        5.28        6.33      3.20 o
 -15   6   4        2.50        0.45      2.22 o
 -14   6   4        4.51        4.93      1.64 o
 -13   6   4       12.91       17.84      2.16 o
 -12   6   4       25.30       26.06      1.72 o
 -11   6   4        9.76       10.44      1.15 o
 -10   6   4        5.62        5.65      0.99 o
  -9   6   4       17.85       16.28      0.93 o
  -8   6   4      584.25      521.07      7.51 o
  -7   6   4       90.79       76.97      2.49 o
  -6   6   4      143.32      144.23      2.23 o
  -5   6   4       10.44       11.51      0.86 o
  -4   6   4      295.58      322.14      4.62 o
  -3   6   4      222.80      199.05      3.66 o
  -2   6   4       54.52       49.11      1.03 o
  -1   6   4       26.39       32.45      0.84 o
   0   6   4      503.97      577.31      7.11 o
   1   6   4     2318.41     2678.80     34.40 o
   2   6   4        9.88        8.39      0.46 o
   3   6   4      463.59      501.92      6.36 o
   4   6   4       11.12       10.99      0.72 o
   5   6   4        0.35        1.87      0.74 o
   6   6   4      190.78      195.44      3.46 o
   7   6   4       37.04       45.76      1.52 o
   8   6   4      335.15      311.06      6.45 o
   9   6   4       93.85       95.06      2.67 o
  10   6   4        0.88        1.97      1.97 o
  11   6   4        0.48       -1.48      1.97 o
  12   6   4        9.54        9.85      2.46 o
  13   6   4        3.06        3.94      2.46 o
  14   6   4        5.72        5.42      2.96 o
 -15   7   4        4.00        0.49      3.45 o
 -14   7   4        0.01        1.03      3.45 o
 -13   7   4        0.08       -0.31      1.39 o
 -12   7   4       29.48       26.88      1.68 o
 -11   7   4        4.65        3.43      0.84 o
 -10   7   4        4.88        6.51      0.84 o
  -9   7   4        6.69        5.05      0.80 o
  -8   7   4      153.95      126.15      2.40 o
  -7   7   4       50.28       39.54      1.31 o
  -6   7   4      476.13      445.16      5.72 o
  -5   7   4        0.90        0.16      0.47 o
  -4   7   4      129.11      159.25      2.70 o
  -3   7   4       12.77       15.36      0.66 o
  -2   7   4      260.86      302.38      3.89 o
  -1   7   4      563.26      605.57      8.23 o
   0   7   4       99.73       88.74      1.44 o
   1   7   4     3969.46     4257.22     51.44 o
   2   7   4        0.14        0.41      0.29 o
   3   7   4       62.77       91.45      1.70 o
   4   7   4      298.01      312.91      5.40 o
   5   7   4      976.02      911.25     14.18 o
   6   7   4       14.25       11.95      0.83 o
   7   7   4        2.28        0.76      0.59 o
   8   7   4      872.00      846.04     12.47 o
   9   7   4        4.69        6.80      0.98 o
  10   7   4        0.35       -1.39      1.39 o
  11   7   4      117.68      122.20      6.41 o
  12   7   4       35.59       38.93      3.94 o
  13   7   4        8.68        4.43      2.96 o
  14   7   4        0.15       -2.46      2.46 o
 -15   8   4        2.62        7.88      3.94 o
 -14   8   4        2.38        6.24      3.20 o
 -13   8   4       46.55       53.85      2.81 o
 -12   8   4       26.19       23.92      1.63 o
 -11   8   4       41.83       40.62      1.58 o
 -10   8   4        0.46        0.13      0.79 o
  -9   8   4       28.36       30.25      1.48 o
  -8   8   4      108.45       96.98      2.21 o
  -7   8   4      574.28      491.15      7.20 o
  -6   8   4       20.28       17.72      0.88 o
  -5   8   4      462.77      458.94      6.20 o
  -4   8   4      129.71      132.74      2.25 o
  -3   8   4      986.50     1040.26     12.05 o
  -2   8   4      575.28      604.43      7.25 o
  -1   8   4      588.66      596.94      7.26 o
   0   8   4      684.62      740.69      9.38 o
   1   8   4      379.78      345.27      4.78 o
   2   8   4     2787.27     2884.74     32.51 o
   3   8   4      137.55      185.03      3.61 o
   4   8   4      239.94      224.47      4.19 o
   5   8   4        6.68        5.92      0.77 o
   6   8   4       66.09       51.55      1.53 o
   7   8   4       79.48       94.49      2.22 o
   8   8   4      594.45      569.14      9.44 o
   9   8   4        9.76        8.37      1.24 o
  10   8   4       94.39       93.34      4.00 o
  11   8   4       64.04       59.13      4.43 o
  12   8   4       20.12       22.17      3.45 o
  13   8   4        2.05       -1.97      2.46 o
  14   8   4        1.89        1.97      2.96 o
 -14   9   4       27.65       26.39      2.72 o
 -13   9   4        2.90        3.02      1.53 o
 -12   9   4       19.25       20.67      1.75 o
 -11   9   4       10.27       14.93      1.23 o
 -10   9   4        3.37        4.47      0.95 o
  -9   9   4        9.67        8.41      0.97 o
  -8   9   4       82.48       91.72      2.16 o
  -7   9   4       20.94       14.45      0.99 o
  -6   9   4      159.80      129.62      2.41 o
  -5   9   4      129.32      132.73      2.66 o
  -4   9   4      235.34      226.29      4.64 o
  -3   9   4       62.53       46.14      1.19 o
  -2   9   4      189.51      203.86      2.89 o
  -1   9   4      222.74      228.61      3.37 o
   0   9   4      629.22      601.05      7.65 o
   1   9   4       13.31        6.46      0.59 o
   2   9   4     1454.94     1554.22     18.66 o
   3   9   4        0.13        0.04      0.51 o
   4   9   4      263.97      272.67      4.95 o
   5   9   4      407.97      407.49      6.96 o
   6   9   4       25.33       20.60      1.22 o
   7   9   4      108.31      116.67      2.59 o
   8   9   4        8.71        9.46      1.07 o
   9   9   4        9.65       11.50      1.71 o
  10   9   4        3.92        0.25      1.74 o
  11   9   4        2.61        2.46      2.46 o
  12   9   4       11.48        8.38      2.96 o
  13   9   4        0.07       -2.46      2.46 o
  14   9   4        3.33        3.45      2.96 o
 -14  10   4        7.02        5.87      2.09 o
 -13  10   4        0.95        0.38      2.18 o
 -12  10   4       25.01       26.70      2.02 o
 -11  10   4       62.58       57.51      2.54 o
 -10  10   4       19.54       22.72      1.33 o
  -9  10   4      123.11      119.51      2.62 o
  -8  10   4       21.57       28.90      2.51 o
  -7  10   4       33.81       30.74      1.44 o
  -6  10   4      109.85      101.58      2.53 o
  -5  10   4        3.97        3.49      0.72 o
  -4  10   4      284.91      280.61      6.17 o
  -3  10   4      275.18      302.47      4.29 o
  -2  10   4     1069.48     1122.43     13.02 o
  -1  10   4       22.34       14.94      0.71 o
   0  10   4       84.44       93.16      1.84 o
   1  10   4        4.94        3.42      0.48 o
   2  10   4        9.26       10.61      0.72 o
   3  10   4        0.34        1.08      0.65 o
   4  10   4        0.48       -0.05      0.69 o
   5  10   4       66.29       55.35      1.89 o
   6  10   4      189.50      184.12      3.93 o
   7  10   4       36.94       30.34      1.49 o
   8  10   4        1.43        0.94      0.98 o
   9  10   4      149.78      152.68      3.99 o
  10  10   4        2.09        2.57      1.28 o
  11  10   4       23.91       20.15      2.96 o
  12  10   4       28.62       34.49      3.94 o
  13  10   4        1.94        0.49      2.96 o
  14  10   4        0.63       -2.96      2.96 o
 -14  11   4        1.77        2.71      1.85 o
 -13  11   4        0.50        1.33      1.73 o
 -12  11   4      104.23      120.20      3.80 o
 -11  11   4       88.01       88.72      2.88 o
 -10  11   4       95.94      100.36      2.55 o
  -9  11   4        6.71        8.08      1.17 o
  -8  11   4       44.24       45.74      1.82 o
  -7  11   4        0.11        0.95      0.82 o
  -6  11   4      184.43      183.98      3.75 o
  -5  11   4       13.60       18.37      1.10 o
  -4  11   4        0.05       -0.34      0.50 o
  -3  11   4        0.07        0.78      0.54 o
  -2  11   4        9.84        9.54      0.73 o
  -1  11   4       16.54       21.61      1.03 o
   0  11   4     1165.67     1172.90     16.45 o
   1  11   4       45.29       45.49      1.30 o
   2  11   4       28.55       32.57      1.01 o
   3  11   4      713.39      712.97     11.27 o
   4  11   4       54.10       53.69      1.87 o
   5  11   4      350.90      319.32      7.34 o
   6  11   4       37.65       27.23      1.49 o
   7  11   4      370.40      341.51      6.34 o
   8  11   4        9.23        7.98      1.76 o
   9  11   4       33.45       36.42      2.02 o
  10  11   4       11.12       10.69      1.59 o
  11  11   4        2.67        2.09      1.59 o
  12  11   4        0.83        2.46      2.96 o
  13  11   4        6.98       13.30      3.45 o
 -14  12   4        1.73        0.53      2.60 o
 -13  12   4        5.89        7.39      2.79 o
 -12  12   4        0.48        2.96      1.99 o
 -11  12   4        1.22       -0.16      1.53 o
 -10  12   4       21.87       21.44      1.56 o
  -9  12   4        1.48        1.42      0.97 o
  -8  12   4       30.21       32.03      1.69 o
  -7  12   4        2.19        0.82      0.89 o
  -6  12   4      334.66      317.89      5.82 o
  -5  12   4       98.06       99.27      2.30 o
  -4  12   4       58.33       59.50      1.56 o
  -3  12   4      137.76      138.11      2.49 o
  -2  12   4      628.40      622.83      9.21 o
  -1  12   4      532.61      524.71      7.84 o
   0  12   4      895.71      929.16     13.08 o
   1  12   4      685.96      640.33      9.53 o
   2  12   4      223.32      225.67      3.98 o
   3  12   4     1679.40     1635.49     22.11 o
   4  12   4        2.76        1.93      0.79 o
   5  12   4       47.61       46.19      1.93 o
   6  12   4      287.65      294.30      5.70 o
   7  12   4        0.13       -1.00      1.00 o
   8  12   4       54.85       52.78      2.92 o
   9  12   4       17.98       15.39      1.88 o
  10  12   4        1.78        0.54      1.28 o
  11  12   4        0.09       -0.99      1.50 o
  12  12   4        3.99        6.67      2.24 o
  13  12   4        4.08        7.88      3.45 o
 -13  13   4        1.90       -0.33      1.99 o
 -12  13   4       40.58       46.68      3.22 o
 -11  13   4        8.50       13.38      2.00 o
 -10  13   4       41.25       43.38      2.49 o
  -9  13   4        3.40        5.84      1.21 o
  -8  13   4      193.93      182.40      4.04 o
  -7  13   4       31.17       30.47      1.60 o
  -6  13   4       17.72       21.33      1.33 o
  -5  13   4        2.35        0.00      0.77 o
  -4  13   4      177.33      174.29      2.94 o
  -3  13   4      166.81      146.51      2.80 o
  -2  13   4        6.59        3.19      0.76 o
  -1  13   4        0.01       -0.34      0.99 o
   0  13   4       10.49       14.85      1.34 o
   1  13   4      139.28      126.49      3.14 o
   2  13   4     1992.94     2004.03     31.21 o
   3  13   4        0.95       -0.20      0.71 o
   4  13   4        7.09        9.03      1.07 o
   5  13   4        8.37        8.97      1.17 o
   6  13   4        3.81        1.77      1.00 o
   7  13   4        0.03       -0.94      0.94 o
   8  13   4        8.06        7.98      1.95 o
   9  13   4       63.88       63.38      3.22 o
  10  13   4        2.99       -0.59      1.59 o
  11  13   4       10.01        7.39      2.96 o
  12  13   4        4.77        4.89      2.60 o
  13  13   4       62.92       72.43      6.41 o
 -13  14   4        0.26        1.20      2.07 o
 -12  14   4        4.10        6.45      2.17 o
 -11  14   4        8.00        7.17      2.49 o
 -10  14   4        0.05       -1.21      1.45 o
  -9  14   4       28.79       28.44      2.20 o
  -8  14   4       25.37       24.46      1.63 o
  -7  14   4      110.25       98.30      2.83 o
  -6  14   4        0.53       -0.61      0.85 o
  -5  14   4       10.97       11.90      1.18 o
  -4  14   4      199.52      193.56      3.47 o
  -3  14   4        0.01        0.88      0.83 o
  -2  14   4      564.96      575.78      8.65 o
  -1  14   4       80.40       70.27      2.56 o
   0  14   4      162.73      161.79      3.91 o
   1  14   4        0.13        0.68      0.70 o
   2  14   4      632.81      598.70     11.07 o
   3  14   4      150.48      142.11      3.75 o
   4  14   4        2.45        5.08      0.90 o
   5  14   4        4.74        3.96      1.00 o
   6  14   4       11.05       12.20      1.40 o
   7  14   4       12.84       14.93      1.88 o
   8  14   4        3.16        5.79      1.59 o
   9  14   4        5.21        2.79      1.71 o
  10  14   4        2.17        0.12      2.29 o
  11  14   4        5.08        4.19      2.44 o
  12  14   4       54.43       64.70     11.33 o
  13  14   4        5.85        7.88      3.94 o
 -13  15   4        0.29       -1.82      2.07 o
 -12  15   4        0.72        1.20      2.72 o
 -11  15   4        1.52        1.98      1.95 o
 -10  15   4       13.75       17.66      2.08 o
  -9  15   4        5.04        6.26      1.70 o
  -8  15   4      113.40      121.96      3.38 o
  -7  15   4        0.73       -0.86      0.91 o
  -6  15   4       73.49       77.01      2.60 o
  -5  15   4        8.76        7.77      1.19 o
  -4  15   4      878.53      868.95     11.88 o
  -3  15   4      691.19      689.77      9.68 o
  -2  15   4        3.85        1.57      0.98 o
  -1  15   4      194.97      197.19      4.58 o
   0  15   4        2.60        1.78      0.95 o
   1  15   4      517.16      487.25      9.06 o
   2  15   4        2.19        3.08      1.02 o
   3  15   4      156.67      158.09      4.06 o
   4  15   4      412.01      378.00      8.91 o
   5  15   4       11.73       11.20      1.71 o
   6  15   4       44.82       43.22      2.20 o
   7  15   4       13.36       14.53      1.88 o
   8  15   4       30.28       29.44      2.43 o
   9  15   4       19.06       21.42      2.84 o
  10  15   4       34.58       42.06      2.93 o
  11  15   4       11.83        6.90      2.79 o
  12  15   4       64.91       69.00      4.53 o
 -12  16   4       30.28       30.70      3.00 o
 -11  16   4       42.68       45.19      3.31 o
 -10  16   4        0.22       -0.19      1.59 o
  -9  16   4        9.04        6.23      1.75 o
  -8  16   4        5.98        7.54      2.06 o
  -7  16   4       31.46       31.86      1.74 o
  -6  16   4       25.14       26.04      2.54 o
  -5  16   4      104.05      104.95      3.29 o
  -4  16   4       50.66       42.05      1.91 o
  -3  16   4       25.82       28.61      1.50 o
  -2  16   4        0.14       -0.83      0.98 o
  -1  16   4      282.01      284.75      6.10 o
   0  16   4       19.54       20.81      1.92 o
   1  16   4       73.15       59.62      2.82 o
   2  16   4        1.80        1.23      0.84 o
   3  16   4      271.40      252.02      5.73 o
   4  16   4      319.82      296.87      7.49 o
   5  16   4       56.55       50.45      2.74 o
   6  16   4      459.85      454.40     10.22 o
   7  16   4       29.30       33.35      2.45 o
   8  16   4       19.78       21.99      2.24 o
   9  16   4       12.64       16.91      2.36 o
  10  16   4        7.58        7.88      2.17 o
  11  16   4       12.20       12.03      2.95 o
  12  16   4        1.87        3.94      2.79 o
 -12  17   4        4.28        9.77      2.53 o
 -11  17   4       10.47        9.04      2.36 o
 -10  17   4        8.60        9.37      2.79 o
  -9  17   4       12.64       16.88      2.04 o
  -8  17   4       11.96       14.17      1.88 o
  -7  17   4       29.20       29.54      2.53 o
  -6  17   4        6.29        5.54      1.66 o
  -5  17   4        9.72       10.36      1.71 o
  -4  17   4       40.68       42.77      1.92 o
  -3  17   4      115.74      111.32      3.10 o
  -2  17   4      174.65      175.10      4.08 o
  -1  17   4        1.09        1.44      1.02 o
   0  17   4      321.09      323.39      6.72 o
   1  17   4       24.94       28.80      2.07 o
   2  17   4       43.48       49.13      6.00 o
   3  17   4        0.57       -0.30      0.95 o
   4  17   4        2.63        4.38      1.19 o
   5  17   4        1.20       -0.16      1.42 o
   6  17   4        3.90        1.97      2.09 o
   7  17   4        1.93        0.99      2.09 o
   8  17   4        0.44        1.15      1.71 o
   9  17   4        4.68        7.23      1.99 o
  10  17   4       48.66       51.74      3.83 o
  11  17   4        0.07        0.00      2.44 o
 -12  18   4        3.98        7.31      3.30 o
 -11  18   4        4.28        4.44      2.33 o
 -10  18   4        0.16       -1.06      1.88 o
  -9  18   4        0.91        0.82      1.71 o
  -8  18   4       51.67       58.32      3.46 o
  -7  18   4        0.43       -1.20      1.68 o
  -6  18   4        0.31        1.48      1.42 o
  -5  18   4        7.99        7.20      1.59 o
  -4  18   4       93.76       97.83      3.03 o
  -3  18   4       75.69       84.71      2.81 o
  -2  18   4        3.10        2.40      1.18 o
  -1  18   4       43.28       50.90      2.18 o
   0  18   4       27.98       28.06      3.16 o
   1  18   4       90.36       93.77      4.38 o
   2  18   4       11.16        6.87      2.33 o
   3  18   4       85.04       90.98      5.26 o
   4  18   4        5.55        2.66      1.28 o
   5  18   4        5.09        4.10      1.59 o
   6  18   4      149.29      159.64      5.31 o
   7  18   4       25.08       30.22      3.30 o
   8  18   4        8.09        8.48      2.60 o
   9  18   4        8.13        8.84      2.95 o
  10  18   4        0.34        3.20      2.44 o
  11  18   4        1.52        4.68      2.79 o
 -11  19   4       10.11       12.06      2.95 o
 -10  19   4       13.46       12.28      2.79 o
  -9  19   4        4.85        7.33      2.60 o
  -8  19   4       44.41       44.81      3.17 o
  -7  19   4       84.56       97.52      4.25 o
  -6  19   4       13.53       14.43      2.07 o
  -5  19   4       14.01       13.77      1.84 o
  -4  19   4      214.20      209.50      6.13 o
  -3  19   4       57.69       57.08      2.64 o
  -2  19   4       78.01       88.27      2.88 o
  -1  19   4       56.70       63.34      2.45 o
   0  19   4       77.16       80.58      4.98 o
   1  19   4       16.18       13.63      2.07 o
   2  19   4       39.93       40.82      3.30 o
   3  19   4      120.49      121.23      4.45 o
   4  19   4       29.46       25.18      2.28 o
   5  19   4       22.32       15.13      2.07 o
   6  19   4        8.65        6.38      1.88 o
   7  19   4        8.41       10.36      2.07 o
   8  19   4        7.66        5.65      2.60 o
   9  19   4       17.21       13.80      4.43 o
  10  19   4        8.47        7.88      3.94 o
 -11  20   4        5.69       12.32      4.43 o
 -10  20   4        2.16        2.69      2.60 o
  -9  20   4        0.13        0.74      2.71 o
  -8  20   4       21.68       15.37      2.96 o
  -7  20   4       72.53       78.12      4.59 o
  -6  20   4        2.40        1.81      1.71 o
  -5  20   4       51.32       55.88      5.53 o
  -4  20   4      137.41      142.15      4.99 o
  -3  20   4        7.76        9.45      1.72 o
  -2  20   4       15.09       11.55      1.47 o
  -1  20   4        9.72        4.57      1.25 o
   0  20   4       85.97       87.05      3.84 o
   1  20   4       18.93       16.14      4.67 o
   2  20   4      146.64      163.83      6.33 o
   3  20   4       42.13       40.21      2.74 o
   4  20   4       18.42       16.79      2.17 o
   5  20   4        7.17        5.17      1.85 o
   6  20   4        0.10       -0.62      1.56 o
   7  20   4       25.46       27.70      2.65 o
   8  20   4        0.81        0.57      2.46 o
   9  20   4       13.62       16.26      4.43 o
  10  20   4       23.85       27.59      4.93 o
 -10  21   4        6.50        5.42      4.43 o
  -9  21   4        0.29        0.95      2.24 o
  -8  21   4        0.10       -1.63      2.24 o
  -7  21   4       16.73       19.97      3.30 o
  -6  21   4       13.13       14.64      3.70 o
  -5  21   4       26.60       25.58      3.36 o
  -4  21   4       12.64        6.90      1.99 o
  -3  21   4        2.83        1.10      1.40 o
  -2  21   4        1.66       -0.83      1.18 o
  -1  21   4        2.57       -0.41      1.20 o
   0  21   4        2.25        0.90      1.85 o
   1  21   4        9.28        9.76      2.14 o
   2  21   4        2.32        1.97      1.53 o
   3  21   4        2.05        0.37      1.48 o
   4  21   4       15.96       10.93      3.81 o
   5  21   4        7.13        5.40      1.65 o
   6  21   4        0.65       -0.65      1.78 o
   7  21   4       10.57       10.62      2.60 o
   8  21   4        1.29        1.90      2.24 o
   9  21   4        2.92        1.23      4.19 o
  -9  22   4        2.51       -1.21      2.24 o
  -8  22   4        2.79        0.49      3.45 o
  -7  22   4       34.54       31.04      4.93 o
  -6  22   4       12.54       13.25      3.03 o
  -5  22   4       24.50       26.79      2.53 o
  -4  22   4       19.74       18.90      5.27 o
  -3  22   4        0.15        0.12      1.40 o
  -2  22   4        0.15       -0.63      1.45 o
  -1  22   4       65.43       70.76      3.33 o
   0  22   4        0.75       -1.12      1.85 o
   1  22   4        5.29        3.11      2.00 o
   2  22   4        0.39        1.71      1.59 o
   3  22   4        0.90        1.56      1.88 o
   4  22   4        8.77        4.67      2.73 o
   5  22   4        6.58        2.14      1.99 o
   6  22   4        3.51        2.88      2.24 o
   7  22   4        3.32        0.07      2.96 o
   8  22   4        1.14        0.34      2.24 o
   9  22   4        4.43       -0.49      3.94 o
  -8  23   4        0.46       -0.99      3.45 o
  -7  23   4       14.64       17.74      4.43 o
  -6  23   4        7.89        9.80      2.95 o
  -5  23   4       19.72       17.33      3.00 o
  -4  23   4       41.57       42.92      3.10 o
  -3  23   4        4.88        4.14      1.65 o
  -2  23   4       48.09       54.43      2.89 o
  -1  23   4       62.02       68.58      3.84 o
   0  23   4       16.94       16.01      2.38 o
   1  23   4       29.02       31.01      3.34 o
   2  23   4      152.50      149.75      6.84 o
   3  23   4      238.72      252.87      9.04 o
   4  23   4        0.07       -0.62      2.60 o
   5  23   4        0.01        0.00      2.44 o
   6  23   4       42.81       36.46      5.42 o
   7  23   4       18.99       19.91      3.14 o
   8  23   4       16.53        9.98      2.96 o
  -8  24   4        0.16        1.48      3.94 o
  -7  24   4       37.16       39.91      5.42 o
  -6  24   4        1.38       -1.23      3.20 o
  -5  24   4       20.49       22.80      4.93 o
  -4  24   4        1.47        2.46      2.44 o
  -3  24   4        8.91       13.12      2.24 o
  -2  24   4        1.23        1.15      1.99 o
  -1  24   4        0.90       -0.10      2.60 o
   0  24   4        6.48        9.64      2.43 o
   1  24   4        0.34       -0.07      2.00 o
   2  24   4       31.23       29.00      3.06 o
   3  24   4       18.33       14.03      3.19 o
   4  24   4        3.96        2.53      2.60 o
   5  24   4        0.01       -1.83      2.46 o
   6  24   4        9.24        6.26      2.95 o
   7  24   4        0.07       -1.48      3.45 o
  -7  25   4        8.48        8.38      3.94 o
  -6  25   4       27.91       32.14      3.65 o
  -5  25   4       10.94       10.17      2.95 o
  -4  25   4        8.63        6.62      4.19 o
  -3  25   4       53.10       60.18      4.49 o
  -2  25   4       72.23       83.63      8.38 o
  -1  25   4       41.42       38.93      4.34 o
   0  25   4        2.50        2.03      2.14 o
   1  25   4        0.60        0.37      2.14 o
   2  25   4        4.31        3.09      2.36 o
   3  25   4        6.51        6.59      2.72 o
   4  25   4        3.81        4.07      2.96 o
   5  25   4        0.01        1.19      4.43 o
   6  25   4        1.14        3.23      3.08 o
  -5  26   4       11.07        8.70      2.95 o
  -4  26   4        5.11        4.84      2.95 o
  -3  26   4       20.05       18.72      3.43 o
  -2  26   4       51.16       59.81      5.04 o
  -1  26   4       22.70       26.79      4.68 o
   0  26   4        2.01        1.22      2.95 o
   1  26   4        3.24        1.60      2.14 o
   2  26   4        1.43       -1.25      2.83 o
   3  26   4       27.08       32.79      4.10 o
   4  26   4       16.46       24.30      4.10 o
   5  26   4        5.66       10.84      4.43 o
  -2  27   4       12.87       16.26      4.93 o
  -1  27   4        1.38        1.48      2.79 o
   0  27   4       18.83       20.94      3.83 o
   1  27   4        8.33        8.09      2.60 o
   2  27   4       16.79       14.29      4.43 o
   3  27   4       17.10       20.20      4.93 o
 -15   1   5        3.10        6.71      2.46 o
 -14   1   5        0.02       -0.49      1.74 o
 -13   1   5        1.52        0.32      1.45 o
 -12   1   5       12.59       13.52      1.70 o
 -11   1   5       21.31       22.37      2.28 o
 -10   1   5       26.16       22.69      1.52 o
  -9   1   5        6.02        5.88      1.16 o
  -8   1   5        0.01        0.52      0.86 o
  -7   1   5     1854.68     1698.20     26.80 o
  -6   1   5        8.68       14.90      0.95 o
  -5   1   5      487.57      494.72      7.31 o
  -4   1   5      973.51     1114.84     13.66 o
  -3   1   5      874.65      960.56     11.83 o
  -2   1   5      577.35      701.21      7.29 o
  -1   1   5       34.20       32.09      0.77 o
   0   1   5       28.58       39.02      0.83 o
   1   1   5       98.64      108.65      1.55 o
   2   1   5      798.69      851.21      8.48 o
   3   1   5       21.03       23.05      0.72 o
   4   1   5       66.70       45.98      0.89 o
   5   1   5        2.62        1.54      0.45 o
   6   1   5       97.05       80.42      2.61 o
   7   1   5      893.22      836.65     17.48 o
   8   1   5       25.96       29.80      1.59 o
   9   1   5       51.45       50.75      2.07 o
  10   1   5        1.07       -0.99      1.05 o
  11   1   5       26.39       24.55      1.89 o
  12   1   5        2.66        0.00      1.39 o
  13   1   5       19.14       19.67      2.96 o
  14   1   5       13.26       13.32      2.09 o
 -15   2   5        0.18       -0.63      1.89 o
 -14   2   5        0.09       -1.72      1.74 o
 -13   2   5       18.46       19.52      1.94 o
 -12   2   5        2.51        3.17      2.28 o
 -11   2   5      119.85      130.86      3.63 o
 -10   2   5       67.04       64.19      2.44 o
  -9   2   5       15.22       14.30      2.06 o
  -8   2   5       39.48       43.76      1.96 o
  -7   2   5     1375.97     1316.28     21.08 o
  -6   2   5       72.31       63.03      1.84 o
  -5   2   5      136.49      150.57      2.46 o
  -4   2   5      901.04      878.81     10.94 o
  -3   2   5       33.49       30.67      1.07 o
  -2   2   5      359.28      380.08      4.19 o
  -1   2   5      985.05     1030.68     11.80 o
   0   2   5       33.41       19.12      0.60 o
   1   2   5     1624.88     1799.77     19.44 o
   2   2   5     3101.93     3176.27     35.89 o
   3   2   5      660.32      763.62      8.06 o
   4   2   5      722.19      707.71      9.95 o
   5   2   5        4.61        2.87      0.54 o
   6   2   5     1158.41     1133.64     16.04 o
   7   2   5       14.29       19.48      1.46 o
   8   2   5      202.94      192.94      4.85 o
   9   2   5        2.87        2.18      1.48 o
  10   2   5      120.89      115.30      5.42 o
  11   2   5        0.40       -0.42      1.18 o
  12   2   5       42.87       40.99      3.70 o
  13   2   5        2.43        0.49      1.97 o
  14   2   5        5.23        5.14      3.45 o
 -15   3   5        0.08       -1.03      1.89 o
 -14   3   5       20.67       23.94      2.60 o
 -13   3   5        0.64       -0.34      1.30 o
 -12   3   5        0.67       -1.12      1.12 o
 -11   3   5        6.66        8.39      1.32 o
 -10   3   5       48.85       51.93      2.15 o
  -9   3   5        0.32       -0.38      0.86 o
  -8   3   5      139.20      141.73      3.50 o
  -7   3   5     1006.03      955.93     16.64 o
  -6   3   5       51.90       51.28      1.84 o
  -5   3   5       15.61       13.82      0.77 o
  -4   3   5        6.88        5.66      0.55 o
  -3   3   5     1410.33     1515.01     15.51 o
  -2   3   5        0.41        4.27      0.45 o
  -1   3   5      399.54      373.48      4.87 o
   0   3   5      260.33      270.00      3.61 o
   1   3   5     1392.63     1583.32     16.28 o
   2   3   5      417.50      473.65      7.34 o
   3   3   5      463.10      420.60      4.80 o
   4   3   5       92.74       91.62      1.91 o
   5   3   5       64.55       61.08      1.70 o
   6   3   5      214.99      199.80      4.00 o
   7   3   5       16.58       16.92      1.15 o
   8   3   5      179.38      175.34      4.70 o
   9   3   5       79.05       77.20      3.30 o
  10   3   5       25.93       24.64      2.96 o
  11   3   5        5.57        0.49      1.97 o
  12   3   5       16.43       15.64      1.89 o
  13   3   5        0.06        0.60      1.54 o
  14   3   5        9.33        8.98      3.70 o
 -15   4   5        0.93        1.03      2.22 o
 -14   4   5        0.91        1.52      3.20 o
 -13   4   5        0.18       -0.62      2.06 o
 -12   4   5        2.32        3.22      1.32 o
 -11   4   5        1.73       -0.12      1.10 o
 -10   4   5        0.10       -0.40      1.00 o
  -9   4   5        0.20       -0.28      0.87 o
  -8   4   5       54.03       52.50      2.17 o
  -7   4   5       82.66       71.12      2.17 o
  -6   4   5      118.85      102.39      2.70 o
  -5   4   5       91.51       82.01      1.50 o
  -4   4   5       87.11       91.82      1.48 o
  -3   4   5     1314.08     1326.57     15.82 o
  -2   4   5      738.29      826.70     10.38 o
  -1   4   5      317.11      399.82      5.40 o
   0   4   5        1.99        1.05      0.36 o
   1   4   5        0.48        1.18      0.30 o
   2   4   5      151.12      176.64      2.47 o
   3   4   5      496.54      491.34      6.31 o
   4   4   5      696.36      717.99     10.33 o
   5   4   5       32.45       39.57      1.49 o
   6   4   5       17.36       15.24      1.23 o
   7   4   5       34.96       38.49      1.92 o
   8   4   5      140.86      135.32      3.35 o
   9   4   5        9.23        9.85      1.39 o
  10   4   5        2.61        2.46      1.97 o
  11   4   5       74.82       74.40      4.93 o
  12   4   5        1.18        0.00      2.46 o
  13   4   5        1.45       -0.22      1.97 o
  14   4   5        3.96        3.25      1.64 o
 -15   5   5        0.03       -0.66      2.00 o
 -14   5   5        6.50        7.39      2.24 o
 -13   5   5        3.69        4.36      1.62 o
 -12   5   5       62.11       71.36      2.84 o
 -11   5   5        0.05       -0.80      0.80 o
 -10   5   5       26.39       29.60      1.68 o
  -9   5   5        0.14        0.65      0.88 o
  -8   5   5       52.02       36.77      1.60 o
  -7   5   5        0.08       -0.24      0.61 o
  -6   5   5       48.19       44.83      1.29 o
  -5   5   5      679.80      674.80      7.94 o
  -4   5   5       34.77       46.96      1.21 o
  -3   5   5      514.70      498.69      5.57 o
  -2   5   5        3.91        1.64      0.40 o
  -1   5   5        1.14        0.53      0.32 o
   0   5   5      552.23      589.66      8.73 o
   1   5   5      382.41      336.48      4.31 o
   2   5   5       92.82      106.30      1.75 o
   3   5   5     1020.59     1147.68     13.28 o
   4   5   5        2.66        2.04      0.52 o
   5   5   5       77.97       84.90      4.68 o
   6   5   5       14.94       20.54      1.07 o
   7   5   5      320.85      304.69      5.14 o
   8   5   5      342.95      320.50      6.58 o
   9   5   5        0.82        0.00      1.97 o
  10   5   5       10.63        9.85      2.46 o
  11   5   5        5.20        5.42      2.46 o
  12   5   5        2.78        2.46      2.46 o
  13   5   5       83.77       81.01      3.43 o
  14   5   5        0.27       -0.99      1.64 o
 -15   6   5        0.97        3.94      2.24 o
 -14   6   5        0.02        0.16      2.00 o
 -13   6   5        2.52        6.08      1.63 o
 -12   6   5       18.50       20.85      1.70 o
 -11   6   5        1.97        1.27      0.90 o
 -10   6   5        4.44        4.35      0.97 o
  -9   6   5       16.97       16.77      1.08 o
  -8   6   5      414.44      391.35      5.67 o
  -7   6   5      364.97      380.20      5.17 o
  -6   6   5       10.11        6.68      0.71 o
  -5   6   5      116.85       94.86      1.83 o
  -4   6   5      105.81      108.28      1.78 o
  -3   6   5        4.33        3.58      0.88 o
  -2   6   5      223.98      236.52      3.24 o
  -1   6   5       71.15       83.29      1.55 o
   0   6   5     2315.95     2384.28     29.23 o
   1   6   5        2.78        3.76      0.67 o
   2   6   5       31.27       24.28      0.86 o
   3   6   5      354.43      348.90      4.81 o
   4   6   5      409.68      396.25      6.14 o
   5   6   5      197.78      186.84      3.71 o
   6   6   5      510.02      487.28      8.14 o
   7   6   5       26.04       24.52      1.47 o
   8   6   5      145.39      134.84      3.11 o
   9   6   5       21.82       18.48      2.09 o
  10   6   5       69.36       64.55      4.43 o
  11   6   5       48.15       61.59      4.43 o
  12   6   5        0.18        4.43      2.46 o
  13   6   5        1.18        6.90      2.96 o
  14   6   5        0.42       -1.54      1.54 o
 -15   7   5        9.11        9.71      4.43 o
 -14   7   5        8.52        9.55      2.96 o
 -13   7   5        2.36        2.28      1.79 o
 -12   7   5       18.86       20.08      1.72 o
 -11   7   5        4.07        3.17      1.02 o
 -10   7   5        7.97        6.67      1.00 o
  -9   7   5       22.35       22.46      1.16 o
  -8   7   5      201.21      184.30      3.27 o
  -7   7   5       75.41       73.03      1.78 o
  -6   7   5      140.86      126.91      2.43 o
  -5   7   5      452.24      459.17      6.33 o
  -4   7   5       84.24       90.17      1.90 o
  -3   7   5     1279.30     1365.71     15.69 o
  -2   7   5       31.91       44.04      1.08 o
  -1   7   5       36.68       49.85      1.15 o
   0   7   5       97.30      105.50      1.90 o
   1   7   5      646.05      676.38      8.77 o
   2   7   5      976.60     1075.88     11.77 o
   3   7   5      270.35      299.34      4.21 o
   4   7   5        0.27        0.59      0.48 o
   5   7   5        1.37        0.62      0.69 o
   6   7   5      101.81       86.42      2.27 o
   7   7   5        2.04        2.02      0.84 o
   8   7   5       30.72       25.84      1.59 o
   9   7   5      244.25      239.11      7.14 o
  10   7   5        0.20       -0.49      2.46 o
  11   7   5       19.99       20.70      2.96 o
  12   7   5       10.90       13.30      2.96 o
  13   7   5        4.61       -0.49      2.46 o
  14   7   5        5.99        9.36      3.45 o
 -14   8   5        4.21        2.83      2.00 o
 -13   8   5        0.01        1.04      1.73 o
 -12   8   5       34.37       41.84      2.35 o
 -11   8   5        0.65       -0.72      1.14 o
 -10   8   5       24.31       27.33      1.39 o
  -9   8   5        2.05        0.75      0.81 o
  -8   8   5       18.65       18.47      1.15 o
  -7   8   5       31.35       28.74      1.21 o
  -6   8   5      191.93      181.01      3.60 o
  -5   8   5       77.84       75.60      2.00 o
  -4   8   5      223.79      237.02      3.50 o
  -3   8   5        7.75       15.11      0.74 o
  -2   8   5      297.79      302.66      4.05 o
  -1   8   5       10.30       23.48      0.90 o
   0   8   5       26.94       24.19      0.93 o
   1   8   5        1.57        2.74      0.76 o
   2   8   5       17.59       18.81      0.73 o
   3   8   5      106.16       88.54      1.91 o
   4   8   5       15.72       20.42      1.01 o
   5   8   5       36.85       34.55      1.44 o
   6   8   5      200.10      171.77      3.71 o
   7   8   5      168.06      161.96      3.59 o
   8   8   5        6.69        8.87      1.34 o
   9   8   5        5.01        3.11      1.31 o
  10   8   5       10.50       10.50      2.46 o
  11   8   5        1.73       -0.49      2.46 o
  12   8   5        2.43        1.48      2.96 o
  13   8   5       12.89        7.88      3.45 o
  14   8   5        0.31       -1.97      2.96 o
 -14   9   5       14.56       14.94      2.46 o
 -13   9   5        3.27        5.76      1.89 o
 -12   9   5       31.89       39.51      2.39 o
 -11   9   5       15.70       15.71      1.76 o
 -10   9   5        1.28       -0.10      0.86 o
  -9   9   5       71.98       61.68      1.98 o
  -8   9   5       11.37       15.32      1.05 o
  -7   9   5        0.30        0.88      0.76 o
  -6   9   5      539.56      527.60      7.92 o
  -5   9   5      305.17      292.58      4.85 o
  -4   9   5       87.50       93.25      2.21 o
  -3   9   5      555.33      567.46      7.30 o
  -2   9   5      162.23      166.02      2.72 o
  -1   9   5      457.82      439.81      5.87 o
   0   9   5        1.35        1.18      0.39 o
   1   9   5      103.89       85.08      1.87 o
   2   9   5       57.49       64.76      1.41 o
   3   9   5       49.89       39.78      1.30 o
   4   9   5        0.54       -0.17      0.63 o
   5   9   5        9.17       14.49      1.04 o
   6   9   5       71.95       52.63      1.98 o
   7   9   5      146.01      145.02      3.41 o
   8   9   5        1.01        1.16      1.21 o
   9   9   5      189.41      194.16      6.24 o
  10   9   5        8.12        9.33      1.89 o
  11   9   5       69.32       73.91      5.42 o
  12   9   5        8.37        3.45      2.96 o
  13   9   5        3.83        2.46      2.96 o
 -14  10   5        1.37        2.71      2.03 o
 -13  10   5       18.49       22.32      2.38 o
 -12  10   5      110.53      124.27      3.98 o
 -11  10   5        0.02        0.60      1.33 o
 -10  10   5       59.18       61.55      2.06 o
  -9  10   5       91.19       93.76      2.61 o
  -8  10   5      122.88      120.34      3.21 o
  -7  10   5       50.90       29.94      1.56 o
  -6  10   5       46.41       35.67      1.45 o
  -5  10   5       46.35       36.79      1.45 o
  -4  10   5       14.97       18.30      0.91 o
  -3  10   5      327.28      316.70      4.51 o
  -2  10   5      784.10      774.37     10.22 o
  -1  10   5       95.28       95.94      2.12 o
   0  10   5      215.05      216.42      3.24 o
   1  10   5      236.32      235.02      3.86 o
   2  10   5      782.21      706.78      9.30 o
   3  10   5       50.28       72.83      1.85 o
   4  10   5      663.49      666.42      9.35 o
   5  10   5        1.04        2.33      0.85 o
   6  10   5      148.95      149.74      3.48 o
   7  10   5        6.29        3.51      0.91 o
   8  10   5       33.93       35.96      2.17 o
   9  10   5       90.04       92.28      4.34 o
  10  10   5        0.03       -0.49      1.97 o
  11  10   5        1.37        3.94      2.96 o
  12  10   5        8.21       11.83      3.45 o
  13  10   5        0.96        4.93      2.96 o
 -14  11   5        4.40        9.01      2.95 o
 -13  11   5        0.87        4.05      1.85 o
 -12  11   5      217.08      242.82      5.85 o
 -11  11   5        8.38       14.54      1.63 o
 -10  11   5        2.11        0.87      1.56 o
  -9  11   5       44.79       46.23      2.03 o
  -8  11   5      106.46      103.88      2.86 o
  -7  11   5        5.03        0.24      0.85 o
  -6  11   5      142.24      123.35      3.02 o
  -5  11   5       45.16       37.76      1.53 o
  -4  11   5      117.65      108.17      2.25 o
  -3  11   5       30.30       26.41      1.08 o
  -2  11   5       69.32       64.48      2.09 o
  -1  11   5      246.31      234.79      4.04 o
   0  11   5      444.29      455.89      7.54 o
   1  11   5      835.99      805.42     10.32 o
   2  11   5      134.73      130.72      4.91 o
   3  11   5      305.85      302.43      4.90 o
   4  11   5      189.85      195.88      3.49 o
   5  11   5      176.59      196.03      4.22 o
   6  11   5       84.17       77.93      2.45 o
   7  11   5       88.47       85.67      2.85 o
   8  11   5        3.37        5.48      1.50 o
   9  11   5        0.21       -1.72      1.74 o
  10  11   5        9.32       12.63      2.44 o
  11  11   5        0.05       -1.89      1.89 o
  12  11   5        3.97        4.93      2.96 o
  13  11   5        0.04        0.00      2.96 o
 -14  12   5        6.22        7.13      4.43 o
 -13  12   5        3.00        0.36      1.88 o
 -12  12   5       29.25       32.31      3.03 o
 -11  12   5       21.02       16.90      3.34 o
 -10  12   5       10.25        6.49      1.59 o
  -9  12   5       41.25       37.78      1.96 o
  -8  12   5       11.87       10.02      1.26 o
  -7  12   5        4.97        4.93      1.07 o
  -6  12   5        2.01        1.75      0.91 o
  -5  12   5        0.24        0.49      0.76 o
  -4  12   5       19.46       17.17      0.97 o
  -3  12   5      667.92      673.67      8.70 o
  -2  12   5     1111.17     1073.37     15.15 o
  -1  12   5      402.79      398.54      6.24 o
   0  12   5      941.12      921.30     13.11 o
   1  12   5       27.18       27.69      1.24 o
   2  12   5      516.12      499.46      9.15 o
   3  12   5      573.77      557.47      8.79 o
   4  12   5       24.41       31.76      1.34 o
   5  12   5       44.42       34.32      1.75 o
   6  12   5       95.86      105.80      3.23 o
   7  12   5        2.84        0.74      1.21 o
   8  12   5       59.46       59.75      3.03 o
   9  12   5        1.12        0.06      1.50 o
  10  12   5        2.09       -0.09      1.89 o
  11  12   5       11.81       15.05      2.79 o
  12  12   5       25.17       21.19      4.43 o
  13  12   5        1.77        2.96      3.45 o
 -13  13   5        5.24       10.66      2.36 o
 -12  13   5        0.13        1.98      1.95 o
 -11  13   5        0.25       -0.09      1.70 o
 -10  13   5       18.44       16.91      2.13 o
  -9  13   5        2.39        1.49      1.14 o
  -8  13   5        0.01       -0.88      0.88 o
  -7  13   5       53.04       57.08      2.26 o
  -6  13   5        0.36       -0.47      0.85 o
  -5  13   5        3.03        1.85      0.95 o
  -4  13   5        7.15        6.08      0.79 o
  -3  13   5      129.26      122.15      2.62 o
  -2  13   5      169.61      177.15      3.47 o
  -1  13   5      762.53      735.67     11.72 o
   0  13   5        3.41        1.79      0.84 o
   1  13   5      110.19      113.70      2.74 o
   2  13   5      233.31      197.91      5.50 o
   3  13   5      192.55      163.51      5.19 o
   4  13   5       27.10       18.19      1.14 o
   5  13   5       21.41       23.79      1.50 o
   6  13   5        9.14        7.90      1.28 o
   7  13   5      102.80      108.19      3.88 o
   8  13   5        2.75        2.49      1.59 o
   9  13   5       10.07        7.42      1.88 o
  10  13   5        6.97        4.47      2.24 o
  11  13   5       96.61       98.78      5.04 o
  12  13   5       12.90       11.33      3.94 o
 -13  14   5        3.45        3.69      2.26 o
 -12  14   5        0.28       -1.22      2.07 o
 -11  14   5        0.35        2.46      3.02 o
 -10  14   5       25.19       23.47      2.24 o
  -9  14   5       24.95       26.20      2.25 o
  -8  14   5       20.59       19.80      1.63 o
  -7  14   5       35.87       40.80      2.28 o
  -6  14   5        3.56        5.52      1.07 o
  -5  14   5      131.48      129.04      3.59 o
  -4  14   5      478.08      462.69     10.49 o
  -3  14   5       12.80       11.97      1.30 o
  -2  14   5      813.33      832.33     12.12 o
  -1  14   5      200.23      192.82      4.04 o
   0  14   5        5.92        3.11      0.86 o
   1  14   5      139.65      128.98      3.38 o
   2  14   5      297.33      279.91      7.20 o
   3  14   5        7.67        2.10      0.95 o
   4  14   5       12.88       13.99      1.36 o
   5  14   5       21.63       16.20      1.36 o
   6  14   5       30.25       26.22      1.90 o
   7  14   5       57.72       49.51      2.84 o
   8  14   5       91.30      104.48      5.57 o
   9  14   5       12.01       10.96      2.07 o
  10  14   5        5.54       -0.42      2.24 o
  11  14   5        1.60        2.46      2.44 o
  12  14   5       55.89       63.49      4.34 o
 -13  15   5        3.12        1.72      3.14 o
 -12  15   5       17.20       19.03      2.74 o
 -11  15   5       10.10       15.88      2.53 o
 -10  15   5        3.10        4.55      2.28 o
  -9  15   5        0.72        0.79      1.45 o
  -8  15   5        3.73        1.86      1.50 o
  -7  15   5       54.43       58.33      2.27 o
  -6  15   5        9.14        6.87      1.14 o
  -5  15   5        2.73        3.33      1.02 o
  -4  15   5        0.02       -0.71      0.81 o
  -3  15   5      156.23      155.93      3.09 o
  -2  15   5       13.14       13.95      1.42 o
  -1  15   5        0.64        0.24      0.89 o
   0  15   5      389.73      361.97      7.22 o
   1  15   5        0.34       -0.54      0.72 o
   2  15   5        5.78        3.78      0.98 o
   3  15   5       10.06       10.69      2.52 o
   4  15   5        9.83        5.94      1.28 o
   5  15   5       99.26       85.89      3.50 o
   6  15   5       26.78       22.07      1.99 o
   7  15   5       95.22      108.37      4.07 o
   8  15   5        4.59        7.20      2.72 o
   9  15   5        0.00        1.20      2.16 o
  10  15   5       10.38       13.66      2.79 o
  11  15   5       12.85       14.73      2.95 o
  12  15   5       16.65       25.32      6.16 o
 -12  16   5        1.13        2.83      2.32 o
 -11  16   5        1.95        0.11      2.07 o
 -10  16   5       17.60       14.60      2.36 o
  -9  16   5        8.95        6.83      1.67 o
  -8  16   5        4.61        1.76      1.50 o
  -7  16   5       63.90       68.06      2.85 o
  -6  16   5        3.09        3.36      1.19 o
  -5  16   5        8.34        6.43      1.23 o
  -4  16   5       28.49       24.54      1.78 o
  -3  16   5       36.02       36.97      1.45 o
  -2  16   5       17.51       19.46      1.39 o
  -1  16   5      197.30      192.45      6.20 o
   0  16   5       22.68       23.75      1.63 o
   1  16   5       50.88       51.74      3.48 o
   2  16   5       10.14        6.40      1.64 o
   3  16   5        2.75        0.96      1.00 o
   4  16   5       17.49        8.87      2.13 o
   5  16   5       24.34       26.97      2.17 o
   6  16   5       47.74       55.48      3.03 o
   7  16   5        6.61        9.11      1.88 o
   8  16   5       59.60       62.67      3.31 o
   9  16   5       33.73       34.34      3.29 o
  10  16   5       59.19       56.67      4.00 o
  11  16   5        1.69        4.07      2.60 o
 -12  17   5       10.04       10.94      3.30 o
 -11  17   5       18.94       15.85      2.65 o
 -10  17   5        0.31       -1.73      1.73 o
  -9  17   5       24.75       21.80      2.38 o
  -8  17   5       17.86       17.05      2.36 o
  -7  17   5        5.04        4.27      1.71 o
  -6  17   5        1.40        0.83      1.19 o
  -5  17   5       15.16       16.64      1.44 o
  -4  17   5        7.68        6.75      1.09 o
  -3  17   5       24.70       25.10      1.47 o
  -2  17   5      549.26      542.16      9.54 o
  -1  17   5       59.28       70.50      2.75 o
   0  17   5       45.50       37.50      2.32 o
   1  17   5      237.45      241.59      8.34 o
   2  17   5      118.53      131.98      4.25 o
   3  17   5      169.23      163.49      4.37 o
   4  17   5        0.23       -1.14      1.14 o
   5  17   5      162.39      164.76      5.31 o
   6  17   5        0.05       -0.28      1.59 o
   7  17   5      100.11       99.54      4.18 o
   8  17   5        8.45        9.36      2.79 o
   9  17   5        0.22       -0.78      1.88 o
  10  17   5       10.86       12.38      2.79 o
  11  17   5       15.27       15.81      3.20 o
 -11  18   5        0.13       -1.23      4.19 o
 -10  18   5        3.41        6.01      2.60 o
  -9  18   5        5.30        3.20      2.44 o
  -8  18   5       17.78       17.68      3.15 o
  -7  18   5        4.09        2.83      1.79 o
  -6  18   5       26.42       22.99      2.24 o
  -5  18   5        2.80        2.57      1.28 o
  -4  18   5        0.43       -0.61      1.15 o
  -3  18   5        0.12       -0.41      1.14 o
  -2  18   5       68.33       72.61      2.61 o
  -1  18   5       22.54       24.99      2.08 o
   0  18   5       90.25       91.52      4.69 o
   1  18   5      122.23      122.73      5.39 o
   2  18   5      235.05      230.96      7.99 o
   3  18   5       35.70       34.33      2.77 o
   4  18   5       47.53       45.60      2.74 o
   5  18   5       11.70        9.99      2.20 o
   6  18   5        7.45       10.64      2.39 o
   7  18   5        2.46        1.53      1.79 o
   8  18   5       44.59       49.94      3.22 o
   9  18   5        5.98        6.90      3.94 o
  10  18   5        0.01       -3.45      3.45 o
 -11  19   5       12.09       22.17      4.93 o
 -10  19   5       13.71       13.03      2.95 o
  -9  19   5        6.63        4.68      2.44 o
  -8  19   5       23.66       21.34      2.65 o
  -7  19   5        1.04        0.49      1.71 o
  -6  19   5       15.26       15.41      2.36 o
  -5  19   5      116.20      132.79      4.62 o
  -4  19   5      101.74       98.04      5.80 o
  -3  19   5        0.29        0.39      1.14 o
  -2  19   5        7.80        5.91      1.30 o
  -1  19   5        3.53        5.08      1.22 o
   0  19   5      107.19      104.60      5.19 o
   1  19   5        1.17       -0.09      1.50 o
   2  19   5       31.59       34.29      3.14 o
   3  19   5       57.87       66.97      3.41 o
   4  19   5        0.05       -0.43      1.28 o
   5  19   5        4.20        2.51      1.38 o
   6  19   5        7.34        7.91      2.43 o
   7  19   5       10.64       12.90      2.17 o
   8  19   5       39.68       42.82      3.65 o
   9  19   5        2.63        0.08      2.24 o
  10  19   5        1.82        3.45      3.94 o
 -10  20   5        0.50       -1.97      2.44 o
  -9  20   5        2.15        0.74      2.09 o
  -8  20   5        3.23        2.46      2.24 o
  -7  20   5        0.10       -1.71      1.71 o
  -6  20   5        2.64        1.15      1.71 o
  -5  20   5        6.65        4.95      1.79 o
  -4  20   5        3.34        3.61      1.71 o
  -3  20   5       50.71       51.25      2.69 o
  -2  20   5      133.06      137.17      3.74 o
  -1  20   5       34.64       29.79      2.63 o
   0  20   5       12.11       10.96      2.53 o
   1  20   5       25.52       23.23      3.24 o
   2  20   5       48.13       49.47      6.90 o
   3  20   5       11.61       14.80      3.02 o
   4  20   5       35.87       38.86      3.65 o
   5  20   5       11.27        8.67      1.93 o
   6  20   5        3.71       -0.47      1.79 o
   7  20   5        0.26        1.02      2.71 o
   8  20   5        0.05        2.35      2.24 o
   9  20   5        4.92        5.62      2.60 o
 -10  21   5        3.09        3.94      3.94 o
  -9  21   5        2.06        3.65      2.60 o
  -8  21   5       16.28       21.18      3.14 o
  -7  21   5        1.06        1.48      2.24 o
  -6  21   5       14.78       14.74      2.36 o
  -5  21   5       31.65       28.26      2.65 o
  -4  21   5       11.92        9.44      2.07 o
  -3  21   5      107.08      120.02      4.04 o
  -2  21   5       27.84       23.55      1.92 o
  -1  21   5       12.68        9.72      3.22 o
   0  21   5       58.54       53.66      4.54 o
   1  21   5      152.03      154.84      6.73 o
   2  21   5        0.67        0.43      1.65 o
   3  21   5        9.72        3.89      1.99 o
   4  21   5        0.32        3.42      1.88 o
   5  21   5       61.63       66.83      3.60 o
   6  21   5       26.42       21.37      2.95 o
   7  21   5       17.60       11.84      2.79 o
   8  21   5        3.15        0.99      2.96 o
   9  21   5        9.66        8.55      4.43 o
  -9  22   5        0.90        0.04      2.24 o
  -8  22   5       10.52       11.90      7.14 o
  -7  22   5        6.47        0.00      3.45 o
  -6  22   5       21.00       17.74      2.95 o
  -5  22   5        0.37       -0.10      1.79 o
  -4  22   5       28.91       33.49      2.84 o
  -3  22   5        2.28        3.27      1.63 o
  -2  22   5        4.28        3.22      1.63 o
  -1  22   5       16.02       17.99      2.53 o
   0  22   5        3.92        2.01      2.22 o
   1  22   5        6.24        3.53      1.95 o
   2  22   5        4.07        2.46      1.72 o
   3  22   5       26.83       25.29      4.03 o
   4  22   5       86.47       94.64      5.23 o
   5  22   5       25.63       24.01     15.03 o
   6  22   5       21.76       29.96      4.19 o
   7  22   5        0.39        1.23      2.44 o
   8  22   5       30.44       35.41      3.65 o
  -8  23   5        1.81       -0.99      3.45 o
  -7  23   5        2.12        0.49      3.45 o
  -6  23   5       14.52       12.03      2.95 o
  -5  23   5        1.85        3.45      2.60 o
  -4  23   5       10.45       18.38      2.65 o
  -3  23   5       10.61        9.10      6.90 o
  -2  23   5       40.42       52.21      3.39 o
  -1  23   5        0.07       -1.66      2.13 o
   0  23   5        3.68        3.47      3.61 o
   1  23   5        9.59       15.12      2.53 o
   2  23   5        1.92        4.08      2.14 o
   3  23   5        9.15        6.75      2.95 o
   4  23   5       25.84       16.20      8.87 o
   5  23   5        8.62        3.45      2.60 o
   6  23   5        0.12        1.20      4.19 o
   7  23   5        5.06        9.36      3.94 o
  -7  24   5        0.17       -1.97      3.45 o
  -6  24   5       40.60       41.86      4.00 o
  -5  24   5       57.58       68.77      4.84 o
  -4  24   5        0.00        2.10      2.60 o
  -3  24   5        3.84        2.46      2.44 o
  -2  24   5        0.31       -2.44      2.44 o
  -1  24   5       12.99       14.79      2.53 o
   0  24   5        5.29        7.73      2.30 o
   1  24   5       37.08       36.36      3.27 o
   2  24   5       45.79       48.03      4.93 o
   3  24   5        9.77        8.20      2.95 o
   4  24   5        3.54        9.60      2.96 o
   5  24   5        1.85        1.48      2.79 o
   6  24   5       14.68        7.75      3.30 o
  -6  25   5       11.12       13.90      3.30 o
  -5  25   5        2.18        1.97      2.79 o
  -4  25   5        0.17       -2.22      2.44 o
  -3  25   5       39.69       49.79      4.26 o
  -2  25   5       30.13       34.01      4.18 o
  -1  25   5       20.37       16.32      3.48 o
   0  25   5        3.80        3.71      2.30 o
   1  25   5       67.67       69.02      4.39 o
   2  25   5        9.22       12.54      3.28 o
   3  25   5       32.71       33.08      4.37 o
   4  25   5        3.40        4.22      3.08 o
   5  25   5       96.68       44.35      8.38 o
  -4  26   5        1.37       -3.45      3.45 o
  -3  26   5        0.00       -1.97      3.94 o
  -2  26   5       12.20       12.56      3.48 o
  -1  26   5        3.09        2.79      3.70 o
   0  26   5        0.47        0.60      3.51 o
   1  26   5        7.04        8.42      2.59 o
   2  26   5        4.60        7.00      3.19 o
   3  26   5        5.82        7.86      3.19 o
   4  26   5        0.18       -3.45      3.45 o
  -1  27   5        1.83        3.45      4.43 o
   0  27   5        4.46        4.93      4.43 o
   1  27   5        1.79        0.66      2.60 o
 -15   0   6        2.78        4.43      3.45 o
 -14   0   6        0.82        2.46      2.96 o
 -13   0   6       24.15       24.96      2.91 o
 -12   0   6       26.44       23.15      3.94 o
 -11   0   6        0.00       -1.97      2.46 o
 -10   0   6       14.59       13.10      2.09 o
  -9   0   6       48.38       41.41      2.83 o
  -8   0   6      230.07      192.40      6.27 o
  -7   0   6      818.31      773.65     18.73 o
  -6   0   6      310.01      303.55      8.13 o
  -5   0   6      406.07      383.05      8.50 o
  -4   0   6      667.19      630.83     11.55 o
  -3   0   6       55.44       76.61      4.12 o
  -2   0   6      192.79      163.94      3.19 o
  -1   0   6      699.75      799.91     11.42 o
   0   0   6      373.12      350.32      5.52 o
   1   0   6       45.15       31.61      1.13 o
   2   0   6        1.43        1.91      0.44 o
   3   0   6     1037.51     1007.00     15.25 o
   4   0   6       45.05       55.88      1.91 o
   5   0   6     3083.79     2858.69     67.48 o
   6   0   6     1047.61     1047.21     20.64 o
   7   0   6      139.20      139.39      4.68 o
   8   0   6      721.27      751.21     19.06 o
   9   0   6      341.96      355.27     12.81 o
  10   0   6       22.47       24.64      2.96 o
  11   0   6       23.07       21.19      2.96 o
  12   0   6        0.21       -0.49      2.46 o
  13   0   6       39.92       40.40      3.94 o
  14   0   6        3.14        0.49      2.46 o
 -15   1   6        2.09        0.99      2.09 o
 -14   1   6        4.03        2.46      2.09 o
 -13   1   6       13.33       12.50      1.83 o
 -12   1   6        6.90        5.27      1.57 o
 -11   1   6       90.91       87.31      3.19 o
 -10   1   6        1.71        0.54      1.16 o
  -9   1   6       45.52       44.62      2.18 o
  -8   1   6       56.47       53.48      2.56 o
  -7   1   6        3.38        1.97      1.28 o
  -6   1   6       72.47       72.07      1.96 o
  -5   1   6      558.27      590.67      8.63 o
  -4   1   6      235.03      259.14      3.87 o
  -3   1   6      574.09      556.75      6.23 o
  -2   1   6     1246.77     1305.74     13.62 o
  -1   1   6      727.76      754.25      8.15 o
   0   1   6      100.35      115.33      1.90 o
   1   1   6      122.16      104.28      1.47 o
   2   1   6       52.27       49.20      1.02 o
   3   1   6       66.58       52.82      1.55 o
   4   1   6       74.65       74.99      1.69 o
   5   1   6      611.63      612.30      9.95 o
   6   1   6      409.66      391.75      8.92 o
   7   1   6        9.31        9.45      1.21 o
   8   1   6      238.74      247.15      5.19 o
   9   1   6        7.88        5.93      1.39 o
  10   1   6        0.71        2.46      1.97 o
  11   1   6       10.23        9.12      1.74 o
  12   1   6        1.96       -1.48      1.48 o
  13   1   6        1.35       -0.49      1.74 o
  14   1   6        4.98        6.41      2.09 o
 -15   2   6        0.02       -0.49      2.09 o
 -14   2   6        0.43        1.72      2.09 o
 -13   2   6        0.26        1.08      1.48 o
 -12   2   6        7.86        7.11      1.57 o
 -11   2   6       21.45       19.61      1.77 o
 -10   2   6        1.78        4.00      1.18 o
  -9   2   6       25.80       23.27      1.70 o
  -8   2   6       19.45       23.54      1.78 o
  -7   2   6      219.99      207.45      4.19 o
  -6   2   6      939.62      900.58     13.73 o
  -5   2   6        0.33        1.16      0.60 o
  -4   2   6      343.09      372.10      4.64 o
  -3   2   6       46.03       48.88      1.89 o
  -2   2   6        3.60        1.14      0.38 o
  -1   2   6      296.09      310.58      4.41 o
   0   2   6      102.66      122.92      1.81 o
   1   2   6      194.16      208.68      2.79 o
   2   2   6       64.50       63.37      1.25 o
   3   2   6      485.53      487.43      6.33 o
   4   2   6        3.59        1.69      0.50 o
   5   2   6      271.01      257.94      4.59 o
   6   2   6       62.50       68.14      2.31 o
   7   2   6       31.62       26.45      2.70 o
   8   2   6       67.66       59.52      2.95 o
   9   2   6        6.10        3.94      1.97 o
  10   2   6        6.97       10.25      1.97 o
  11   2   6       13.17       12.12      1.89 o
  12   2   6        3.21        2.63      1.54 o
  13   2   6        7.65        9.71      2.46 o
  14   2   6       11.19       12.98      2.24 o
 -15   3   6        0.41        2.71      2.44 o
 -14   3   6        0.26        1.72      2.09 o
 -13   3   6        6.19        4.37      1.74 o
 -12   3   6        0.08       -1.30      1.30 o
 -11   3   6       13.15       11.91      1.70 o
 -10   3   6        3.24        1.38      1.16 o
  -9   3   6      392.38      378.34      6.83 o
  -8   3   6      220.67      207.21      4.33 o
  -7   3   6      447.48      416.28      6.62 o
  -6   3   6       32.97       25.61      1.47 o
  -5   3   6       29.97       21.98      0.98 o
  -4   3   6        0.01       -0.30      0.46 o
  -3   3   6      527.24      493.57      5.83 o
  -2   3   6       15.48       16.11      0.75 o
  -1   3   6       85.24      109.61      2.16 o
   0   3   6      499.63      537.67      6.04 o
   1   3   6       43.65       38.27      0.90 o
   2   3   6      669.95      713.11      8.94 o
   3   3   6       11.48       17.09      0.89 o
   4   3   6      635.47      625.09      7.99 o
   5   3   6     1392.18     1383.94     21.77 o
   6   3   6       42.44       37.85      1.71 o
   7   3   6        0.27        1.06      0.84 o
   8   3   6       11.61        9.28      1.54 o
   9   3   6       49.29       48.78      3.94 o
  10   3   6        0.17        0.49      1.97 o
  11   3   6       44.86       50.10      3.20 o
  12   3   6        6.22        5.42      1.74 o
  13   3   6        0.07       -1.42      1.54 o
  14   3   6        1.90        2.15      1.89 o
 -15   4   6        0.42        0.04      3.70 o
 -14   4   6       18.09       24.53      2.95 o
 -13   4   6        5.93        4.93      2.09 o
 -12   4   6       32.33       32.36      2.32 o
 -11   4   6        2.83        0.51      1.56 o
 -10   4   6       12.09       10.33      1.56 o
  -9   4   6       95.96       86.10      2.69 o
  -8   4   6        0.04        0.53      0.89 o
  -7   4   6       87.47       87.70      2.82 o
  -6   4   6       16.68       16.80      1.01 o
  -5   4   6       22.21       22.57      0.95 o
  -4   4   6       63.60       51.50      1.30 o
  -3   4   6       78.00       78.47      1.79 o
  -2   4   6     1486.26     1471.17     17.23 o
  -1   4   6       71.50       78.70      1.65 o
   0   4   6     2433.50     2480.61     27.04 o
   1   4   6       27.43       21.07      0.64 o
   2   4   6     1408.26     1386.14     15.17 o
   3   4   6        4.99        3.69      0.60 o
   4   4   6      544.64      541.31      7.03 o
   5   4   6      128.80      120.85      3.73 o
   6   4   6       12.82       10.35      1.09 o
   7   4   6       16.05       14.01      1.42 o
   8   4   6       59.56       66.99      3.30 o
   9   4   6      165.25      159.65      6.90 o
  10   4   6        4.83        2.46      1.97 o
  11   4   6        0.23       -0.99      2.46 o
  12   4   6        3.39        0.27      2.46 o
  13   4   6       14.94       14.48      2.24 o
  14   4   6        6.95        6.80      1.89 o
 -15   5   6        0.00       -0.08      2.24 o
 -14   5   6        0.04        1.86      2.24 o
 -13   5   6       10.25        9.06      2.24 o
 -12   5   6        2.60        2.00      1.77 o
 -11   5   6       24.73       24.30      1.89 o
 -10   5   6        1.52        1.90      1.24 o
  -9   5   6       91.23       84.22      2.58 o
  -8   5   6       26.93       30.00      1.32 o
  -7   5   6      113.30      100.95      2.73 o
  -6   5   6      153.96      127.16      2.55 o
  -5   5   6       29.38       32.58      1.11 o
  -4   5   6       37.12       30.13      1.14 o
  -3   5   6       17.91       20.17      1.04 o
  -2   5   6       28.77       23.24      0.95 o
  -1   5   6      691.32      729.51     10.00 o
   0   5   6        2.33        5.35      0.55 o
   1   5   6      511.60      498.22      5.73 o
   2   5   6       89.32      109.05      1.92 o
   3   5   6        6.75       11.04      0.76 o
   4   5   6       36.31       34.75      1.33 o
   5   5   6      106.58       99.16      2.47 o
   6   5   6        1.32        0.07      0.78 o
   7   5   6      720.92      703.24     13.58 o
   8   5   6      220.76      216.48      6.44 o
   9   5   6        0.19        0.99      1.97 o
  10   5   6       60.39       65.04      4.93 o
  11   5   6       14.45       17.25      2.96 o
  12   5   6       14.46        9.85      2.96 o
  13   5   6       18.71       19.14      2.96 o
  14   5   6        0.92        0.45      2.22 o
 -14   6   6        6.94       10.24      2.60 o
 -13   6   6        2.71        6.63      2.24 o
 -12   6   6       28.32       39.39      2.44 o
 -11   6   6        1.96       -0.05      1.24 o
 -10   6   6       28.09       26.14      1.61 o
  -9   6   6       42.03       43.20      1.59 o
  -8   6   6        5.11        4.49      0.82 o
  -7   6   6       56.05       51.25      1.55 o
  -6   6   6       49.35       51.31      1.59 o
  -5   6   6        5.65        7.47      0.73 o
  -4   6   6       19.19       18.66      0.98 o
  -3   6   6       33.07       35.61      1.24 o
  -2   6   6        0.09       -0.12      0.42 o
  -1   6   6       25.47       28.47      1.43 o
   0   6   6       46.33       50.10      1.27 o
   1   6   6        0.62        1.40      0.54 o
   2   6   6      322.91      335.25      4.75 o
   3   6   6      165.42      184.83      2.91 o
   4   6   6      140.04      123.86      2.36 o
   5   6   6        0.99       -0.60      0.69 o
   6   6   6       74.67       70.04      2.05 o
   7   6   6        7.46       10.49      1.23 o
   8   6   6        0.73        1.75      1.54 o
   9   6   6        8.98       13.80      2.96 o
  10   6   6        0.76       -1.97      1.97 o
  11   6   6        4.12        4.93      2.46 o
  12   6   6       17.12       15.77      2.96 o
  13   6   6        0.51       -0.25      1.74 o
 -14   7   6       11.61       17.74      2.72 o
 -13   7   6        1.43        2.38      2.00 o
 -12   7   6       12.30       14.22      2.18 o
 -11   7   6       13.16       14.80      1.79 o
 -10   7   6        2.10        1.42      1.00 o
  -9   7   6        6.91        6.57      0.97 o
  -8   7   6       16.66       14.62      1.10 o
  -7   7   6      191.92      168.15      3.10 o
  -6   7   6       64.01       55.98      1.79 o
  -5   7   6      448.79      410.99      5.53 o
  -4   7   6       22.27       20.29      1.00 o
  -3   7   6       16.64       26.12      1.03 o
  -2   7   6      112.47      127.79      2.45 o
  -1   7   6      497.08      524.52      7.12 o
   0   7   6      138.54      131.17      2.28 o
   1   7   6      201.46      208.28      2.99 o
   2   7   6        1.02        0.47      0.44 o
   3   7   6      301.23      277.62      4.07 o
   4   7   6       20.70       16.10      0.88 o
   5   7   6      323.88      294.87      5.43 o
   6   7   6        0.10       -0.69      0.69 o
   7   7   6        6.73       12.12      1.34 o
   8   7   6        0.57       -1.54      1.54 o
   9   7   6      283.04      295.08     14.29 o
  10   7   6       23.44       30.06      3.45 o
  11   7   6       10.34       15.27      3.45 o
  12   7   6       51.59       61.59      5.42 o
  13   7   6        6.62        1.97      2.96 o
 -14   8   6        8.50        6.26      2.37 o
 -13   8   6        4.27        2.24      2.24 o
 -12   8   6       27.84       30.92      2.64 o
 -11   8   6       50.60       51.71      2.67 o
 -10   8   6        8.87        8.55      1.14 o
  -9   8   6        8.33        8.91      1.09 o
  -8   8   6       71.74       74.65      2.11 o
  -7   8   6      227.92      197.93      3.48 o
  -6   8   6      419.32      383.96      5.62 o
  -5   8   6       16.35       12.59      0.91 o
  -4   8   6      393.44      415.51      6.05 o
  -3   8   6        6.87        3.42      0.59 o
  -2   8   6        4.32        2.08      0.59 o
  -1   8   6        1.17       -0.25      0.42 o
   0   8   6      499.36      468.49      6.86 o
   1   8   6       11.22        7.39      0.71 o
   2   8   6      471.75      470.95      6.46 o
   3   8   6     1103.63     1139.00     15.62 o
   4   8   6      102.30       98.23      2.16 o
   5   8   6       13.98        7.18      0.95 o
   6   8   6      180.99      172.61      3.74 o
   7   8   6      195.60      190.09      5.25 o
   8   8   6        9.72        6.72      1.97 o
   9   8   6       40.71       43.38      2.95 o
  10   8   6      101.90      116.78      6.90 o
  11   8   6       13.97       11.33      2.96 o
  12   8   6       22.04       17.74      3.45 o
  13   8   6        0.80        0.49      2.96 o
 -14   9   6        0.44        0.15      2.24 o
 -13   9   6        1.79        2.46      2.37 o
 -12   9   6       58.81       58.39      3.04 o
 -11   9   6        1.40       -0.78      1.25 o
 -10   9   6        1.46        0.27      1.01 o
  -9   9   6       27.87       30.30      1.50 o
  -8   9   6        0.07       -0.85      0.87 o
  -7   9   6       22.65       22.21      1.84 o
  -6   9   6       70.53       55.40      1.89 o
  -5   9   6        4.18        1.77      0.72 o
  -4   9   6       24.52       34.61      1.20 o
  -3   9   6       86.85       85.51      1.98 o
  -2   9   6       10.93       11.59      0.85 o
  -1   9   6      307.44      302.92      5.52 o
   0   9   6      213.63      220.26      3.42 o
   1   9   6        8.26       11.43      0.87 o
   2   9   6      168.19      217.84      4.03 o
   3   9   6     1672.66     1653.50     24.07 o
   4   9   6      140.12      139.88      3.01 o
   5   9   6        7.24        6.12      0.86 o
   6   9   6        0.03        0.30      0.88 o
   7   9   6       24.57       21.94      1.59 o
   8   9   6        1.36        1.48      1.74 o
   9   9   6        0.24        0.09      1.89 o
  10   9   6       27.09       27.10      2.79 o
  11   9   6        0.03       -2.46      2.96 o
  12   9   6        1.65        0.00      2.96 o
  13   9   6        0.79        5.42      3.45 o
 -14  10   6        6.56        7.11      4.19 o
 -13  10   6        8.74        8.39      2.09 o
 -12  10   6       35.64       41.43      2.90 o
 -11  10   6        0.59        0.01      1.33 o
 -10  10   6        0.01       -0.97      1.18 o
  -9  10   6        0.51       -0.22      1.06 o
  -8  10   6      112.58      101.57      3.16 o
  -7  10   6        0.22        0.11      0.88 o
  -6  10   6      106.15      101.18      2.50 o
  -5  10   6       83.26       76.83      1.97 o
  -4  10   6      138.26      128.28      2.43 o
  -3  10   6       16.36       13.19      0.87 o
  -2  10   6     2879.63     2824.60     38.33 o
  -1  10   6        0.63        1.75      0.66 o
   0  10   6      351.90      365.21      6.39 o
   1  10   6      230.74      255.69      4.74 o
   2  10   6        5.21        3.45      0.74 o
   3  10   6       66.54       62.05      1.96 o
   4  10   6      145.22      140.56      2.80 o
   5  10   6       81.87       74.79      2.15 o
   6  10   6       22.02       21.14      1.44 o
   7  10   6       84.64       85.27      3.31 o
   8  10   6        1.59        1.84      1.89 o
   9  10   6       49.87       61.74      9.12 o
  10  10   6       13.70       10.29      2.24 o
  11  10   6        1.61        3.94      2.96 o
  12  10   6        1.25        3.45      2.96 o
  13  10   6        7.93       11.83      3.45 o
 -13  11   6        6.10       12.07      3.14 o
 -12  11   6       14.91       17.06      2.53 o
 -11  11   6       62.27       70.69      3.31 o
 -10  11   6        9.78        9.43      2.56 o
  -9  11   6        0.07       -0.19      1.11 o
  -8  11   6       71.08       71.36      2.52 o
  -7  11   6       33.90       36.79      1.70 o
  -6  11   6        0.30        0.87      0.83 o
  -5  11   6        0.55        0.69      0.71 o
  -4  11   6        4.48        1.34      0.60 o
  -3  11   6      105.71      101.12      2.52 o
  -2  11   6        0.60        0.08      0.72 o
  -1  11   6       69.64       70.78      1.95 o
   0  11   6      487.57      495.60      9.23 o
   1  11   6     1818.64     1758.92     28.07 o
   2  11   6      390.91      333.69      9.68 o
   3  11   6      127.55      129.98      2.76 o
   4  11   6      113.96      103.83      2.36 o
   5  11   6      432.28      431.90      7.13 o
   6  11   6       88.07       91.48      3.04 o
   7  11   6       22.21       24.93      2.51 o
   8  11   6       31.08       25.84      2.60 o
   9  11   6       22.75       20.66      2.60 o
  10  11   6        4.57        6.97      2.24 o
  11  11   6       12.26       14.78      3.45 o
  12  11   6        0.76        1.48      2.96 o
  13  11   6        0.01        3.45      3.45 o
 -13  12   6        4.06        8.01      2.24 o
 -12  12   6        0.02        2.96      2.03 o
 -11  12   6       10.39       11.82      2.07 o
 -10  12   6       11.52       13.44      1.88 o
  -9  12   6       14.21       14.34      1.88 o
  -8  12   6       98.98      104.82      3.39 o
  -7  12   6       17.91       11.40      1.30 o
  -6  12   6      113.06      107.24      2.76 o
  -5  12   6        0.58       -0.72      0.72 o
  -4  12   6       56.01       59.29      1.67 o
  -3  12   6        5.25        3.08      0.81 o
  -2  12   6      192.80      209.62      3.95 o
  -1  12   6      166.69      175.08      3.36 o
   0  12   6      700.06      693.89     10.18 o
   1  12   6      421.47      412.48      8.35 o
   2  12   6      406.25      427.33      8.99 o
   3  12   6        5.08        0.80      0.84 o
   4  12   6       71.79       73.67      2.06 o
   5  12   6       67.75       67.49      2.35 o
   6  12   6       41.83       40.46      1.93 o
   7  12   6       35.58       33.03      2.28 o
   8  12   6       10.49       10.63      2.24 o
   9  12   6        0.37        0.45      1.89 o
  10  12   6        7.06        8.62      2.44 o
  11  12   6        0.60        2.22      2.71 o
  12  12   6       12.96       15.27      4.43 o
 -13  13   6        4.38        3.91      2.24 o
 -12  13   6        5.77        7.47      2.24 o
 -11  13   6       16.39       23.95      2.65 o
 -10  13   6       29.47       30.67      2.56 o
  -9  13   6        0.23       -1.20      1.40 o
  -8  13   6       16.81       14.59      1.61 o
  -7  13   6        1.16        1.31      1.04 o
  -6  13   6       18.41       18.23      1.37 o
  -5  13   6       70.18       71.46      2.04 o
  -4  13   6      154.76      149.17      2.97 o
  -3  13   6      291.97      289.38      4.76 o
  -2  13   6        1.12       -0.92      0.92 o
  -1  13   6      137.06      140.98      3.32 o
   0  13   6       68.73       64.25      2.54 o
   1  13   6      164.13      152.93      4.61 o
   2  13   6       92.43       83.82      2.98 o
   3  13   6        8.39        5.78      1.11 o
   4  13   6       63.08       50.24      2.14 o
   5  13   6       56.68       48.28      2.00 o
   6  13   6       23.60       24.42      1.62 o
   7  13   6        4.16        4.11      1.71 o
   8  13   6        2.76        5.09      2.00 o
   9  13   6       26.26       27.01      2.95 o
  10  13   6       86.83       89.45      4.69 o
  11  13   6       54.52       73.26      4.93 o
  12  13   6       10.37       20.20      4.43 o
 -13  14   6        4.81        7.50      2.43 o
 -12  14   6        1.91        0.45      2.17 o
 -11  14   6        9.55       12.14      2.36 o
 -10  14   6        0.32       -1.45      1.45 o
  -9  14   6       17.00       16.69      1.98 o
  -8  14   6        3.83        5.42      1.59 o
  -7  14   6        0.08        1.07      1.07 o
  -6  14   6       19.82       20.10      1.52 o
  -5  14   6       25.52       26.91      1.47 o
  -4  14   6       47.13       47.10      1.69 o
  -3  14   6        1.13        1.53      0.85 o
  -2  14   6       17.53       17.24      1.11 o
  -1  14   6      231.87      229.68      4.65 o
   0  14   6       45.88       39.83      2.00 o
   1  14   6      105.30      108.99      3.76 o
   2  14   6       38.67       36.78      2.36 o
   3  14   6        3.00        0.58      0.95 o
   4  14   6       12.13       16.11      1.59 o
   5  14   6        0.19        0.30      1.31 o
   6  14   6        4.49        5.79      1.34 o
   7  14   6        1.02        1.86      1.28 o
   8  14   6        1.21       -0.86      1.59 o
   9  14   6       22.67       24.59      3.14 o
  10  14   6       24.29       35.64      3.65 o
  11  14   6        2.98        5.19      2.60 o
  12  14   6       34.16       40.40      5.42 o
 -12  15   6        0.33       -0.84      2.00 o
 -11  15   6        0.01       -1.88      1.88 o
 -10  15   6        0.00        0.17      1.71 o
  -9  15   6       60.02       68.99      3.37 o
  -8  15   6       21.22       22.80      2.13 o
  -7  15   6      107.36      102.62      3.13 o
  -6  15   6       59.96       58.72      2.56 o
  -5  15   6       75.43       77.16      2.38 o
  -4  15   6       17.20       21.43      1.27 o
  -3  15   6      485.52      486.88      7.31 o
  -2  15   6      118.66      113.22      2.73 o
  -1  15   6      242.00      257.05      5.08 o
   0  15   6        0.01       -0.83      0.85 o
   1  15   6       20.47       19.00      2.44 o
   2  15   6        5.06        5.57      2.67 o
   3  15   6        2.90        3.71      1.19 o
   4  15   6        1.91        0.81      1.15 o
   5  15   6       80.57       66.63      3.31 o
   6  15   6       14.66       13.70      1.99 o
   7  15   6       15.74       15.58      1.78 o
   8  15   6        8.61        9.16      1.65 o
   9  15   6        0.89       -2.05      2.24 o
  10  15   6        0.03       -2.22      2.44 o
  11  15   6        3.30        5.42      2.79 o
 -12  16   6        1.35        1.90      2.30 o
 -11  16   6       22.71       25.22      3.03 o
 -10  16   6       29.16       35.98      3.60 o
  -9  16   6        7.64        9.91      1.99 o
  -8  16   6        5.40        5.00      1.79 o
  -7  16   6        6.78        8.51      1.88 o
  -6  16   6        2.41        3.28      1.64 o
  -5  16   6        3.08        2.89      1.14 o
  -4  16   6      114.48      117.36      3.34 o
  -3  16   6      131.28      131.78      2.93 o
  -2  16   6        0.94        0.57      0.98 o
  -1  16   6       86.67       90.05      3.20 o
   0  16   6       56.64       60.64      3.03 o
   1  16   6       31.40       34.49      2.95 o
   2  16   6       28.05       33.73      3.54 o
   3  16   6        0.34       -0.36      1.06 o
   4  16   6      136.45      129.04      4.45 o
   5  16   6      153.25      132.44      8.18 o
   6  16   6      130.20      144.12      5.02 o
   7  16   6       59.67       61.00      3.41 o
   8  16   6        0.06       -0.68      1.66 o
   9  16   6       16.88       15.38      2.36 o
  10  16   6       21.25       26.84      5.17 o
  11  16   6        5.14        9.16      2.95 o
 -11  17   6        6.83        9.30      2.53 o
 -10  17   6        0.01       -0.42      2.24 o
  -9  17   6        5.72        3.12      1.99 o
  -8  17   6        6.84       10.31      2.24 o
  -7  17   6        0.03       -0.06      1.59 o
  -6  17   6       22.09       24.10      1.95 o
  -5  17   6        4.56        3.67      1.22 o
  -4  17   6       35.24       34.89      1.70 o
  -3  17   6       47.12       46.89      1.77 o
  -2  17   6        5.87        6.09      1.16 o
  -1  17   6       82.10       91.99      3.68 o
   0  17   6        8.03        5.20      1.68 o
   1  17   6       56.83       50.66      3.65 o
   2  17   6       40.78       47.06      3.48 o
   3  17   6       26.21       25.78      1.84 o
   4  17   6        0.18       -0.07      1.19 o
   5  17   6        0.32       -1.28      1.28 o
   6  17   6        0.03       -1.42      1.59 o
   7  17   6        0.60       -0.68      2.46 o
   8  17   6        9.11        4.28      2.17 o
   9  17   6        8.31        4.43      4.93 o
  10  17   6        2.46       -0.04      2.24 o
 -11  18   6        1.01        8.87      4.43 o
 -10  18   6        5.04        3.70      2.79 o
  -9  18   6        1.90        1.06      2.24 o
  -8  18   6        0.00        0.13      1.88 o
  -7  18   6       17.32       17.60      2.36 o
  -6  18   6       27.50       25.20      2.08 o
  -5  18   6       22.06       23.24      1.75 o
  -4  18   6       95.59       92.06      2.93 o
  -3  18   6       74.99       80.82      2.93 o
  -2  18   6        4.46        5.62      1.48 o
  -1  18   6       68.93       61.95      5.55 o
   0  18   6      138.72      159.92      9.12 o
   1  18   6        5.23        4.93      1.71 o
   2  18   6       13.23        8.80      2.57 o
   3  18   6       38.21       35.85      2.53 o
   4  18   6       85.66       89.54      3.96 o
   5  18   6        1.31        0.77      1.40 o
   6  18   6        0.14        1.81      1.66 o
   7  18   6       33.49       30.00      2.74 o
   8  18   6        1.88       -1.73      1.73 o
   9  18   6        4.18        2.71      5.17 o
  10  18   6        1.51        2.60      2.60 o
 -10  19   6       19.96       24.13      5.67 o
  -9  19   6       19.05       18.24      3.14 o
  -8  19   6        4.25        5.17      2.44 o
  -7  19   6       10.13        6.36      2.03 o
  -6  19   6        4.31        2.08      1.81 o
  -5  19   6        0.03       -0.80      1.40 o
  -4  19   6       82.16       88.45      4.12 o
  -3  19   6      115.79      130.68      4.40 o
  -2  19   6       40.04       41.26      2.52 o
  -1  19   6       65.61       72.37      3.48 o
   0  19   6       45.14       56.40      4.68 o
   1  19   6       64.97       77.77      4.69 o
   2  19   6       21.22       22.18      2.79 o
   3  19   6      116.54      115.96      5.57 o
   4  19   6       97.29      112.46      5.66 o
   5  19   6        0.11       -0.58      1.45 o
   6  19   6       23.03       22.67      2.56 o
   7  19   6       11.29        8.58      2.51 o
   8  19   6        7.80        4.29      2.71 o
   9  19   6        0.19       -2.24      2.24 o
 -10  20   6       12.91       19.71      4.93 o
  -9  20   6        0.00       -2.24      2.24 o
  -8  20   6        1.15        0.74      2.44 o
  -7  20   6       24.92       29.57      3.25 o
  -6  20   6       46.18       54.19      3.84 o
  -5  20   6       59.96       63.39      4.57 o
  -4  20   6       31.00       32.41      3.16 o
  -3  20   6       16.64       16.81      1.90 o
  -2  20   6       44.81       49.97      2.70 o
  -1  20   6        4.92        3.87      1.95 o
   0  20   6       98.21      104.50      8.62 o
   1  20   6       45.73       52.42      4.00 o
   2  20   6        0.26        0.25      1.59 o
   3  20   6       48.87       57.58      6.16 o
   4  20   6       22.69       20.30      5.09 o
   5  20   6       27.04       26.47      2.65 o
   6  20   6       46.66       40.42      3.10 o
   7  20   6        2.92        3.52      2.96 o
   8  20   6        1.00       -2.22      2.22 o
   9  20   6        2.08        2.27      2.60 o
  -9  21   6        0.16        1.06      2.37 o
  -8  21   6        0.05        0.91      2.24 o
  -7  21   6        2.78        4.51      2.37 o
  -6  21   6       45.16       49.28      3.39 o
  -5  21   6        1.87        4.76      2.01 o
  -4  21   6       11.56       14.22      2.28 o
  -3  21   6       21.65       25.60      2.68 o
  -2  21   6        0.00        1.86      1.59 o
  -1  21   6       29.37       28.42      2.93 o
   0  21   6        1.51        2.61      1.95 o
   1  21   6        9.07       15.56      6.46 o
   2  21   6        0.34       -1.40      1.40 o
   3  21   6       30.79       32.89      3.48 o
   4  21   6        0.61        0.00      1.88 o
   5  21   6        0.00        1.18      2.60 o
   6  21   6        7.84        5.29      2.60 o
   7  21   6        9.92        8.65      3.70 o
   8  21   6       17.69       17.99      3.14 o
  -8  22   6        4.22        6.14      2.60 o
  -7  22   6        1.11        0.99      3.45 o
  -6  22   6        1.30        0.99      2.44 o
  -5  22   6       63.41       73.38      5.57 o
  -4  22   6       46.93       56.46      4.14 o
  -3  22   6       29.34       24.00      3.30 o
  -2  22   6       18.67       14.52      1.96 o
  -1  22   6       20.63       21.97      2.64 o
   0  22   6        7.09        5.16      2.14 o
   1  22   6       12.51       13.44      2.87 o
   2  22   6       22.93       18.06      3.27 o
   3  22   6        0.79       -0.25      2.44 o
   4  22   6       42.14       40.60     21.68 o
   5  22   6        1.86        1.22      2.60 o
   6  22   6       21.60       20.48     14.78 o
   7  22   6        0.17        0.13      2.60 o
  -7  23   6       54.26       66.16      4.88 o
  -6  23   6        9.68        6.23      2.96 o
  -5  23   6       39.62       40.38      4.00 o
  -4  23   6       11.00        7.59      4.93 o
  -3  23   6       61.03       65.01      6.65 o
  -2  23   6        0.03        0.43      2.60 o
  -1  23   6       17.15       24.83      2.88 o
   0  23   6       11.55        9.18      2.34 o
   1  23   6       47.18       54.94      7.96 o
   2  23   6       14.08       12.58      3.70 o
   3  23   6       34.96       29.66     10.59 o
   4  23   6       20.19       16.74     10.59 o
   5  23   6       12.26        8.62      3.14 o
   6  23   6        1.32        2.22      2.79 o
  -6  24   6        5.29        6.16      2.79 o
  -5  24   6        0.26        1.12      2.60 o
  -4  24   6        0.03        0.49      2.44 o
  -3  24   6        2.87        1.48      2.44 o
  -2  24   6        0.19       -0.43      6.41 o
  -1  24   6        8.95        7.92      2.30 o
   0  24   6       33.15       33.08      3.22 o
   1  24   6       79.11       73.86      4.54 o
   2  24   6        1.33        3.57      2.83 o
   3  24   6       53.88       60.61      6.41 o
   4  24   6        4.86        4.95      3.30 o
   5  24   6       36.62       40.90      5.91 o
  -5  25   6        0.61       -1.02      2.60 o
  -4  25   6        3.58        1.15      2.60 o
  -3  25   6       28.34       26.12      5.42 o
  -2  25   6        6.31        6.73      3.70 o
  -1  25   6        1.26        3.88      2.95 o
   0  25   6        3.47        2.57      2.43 o
   1  25   6        0.85        0.25      2.43 o
   2  25   6        1.16        3.07      3.08 o
   3  25   6        1.22        1.09      3.20 o
   4  25   6        2.16        4.54      3.08 o
  -2  26   6       22.66       16.26      4.93 o
  -1  26   6        3.94        3.88      2.95 o
   0  26   6        8.44       10.13      2.59 o
   1  26   6        0.02        2.29      5.17 o
   2  26   6        7.13       10.35      4.43 o
 -14   1   7        3.12        5.42      2.44 o
 -13   1   7        0.76        0.99      2.09 o
 -12   1   7       15.12       13.52      2.00 o
 -11   1   7       10.28        8.40      1.63 o
 -10   1   7       18.76       21.74      1.96 o
  -9   1   7       11.85       12.81      2.63 o
  -8   1   7       36.67       32.14      1.93 o
  -7   1   7      205.21      191.03      4.10 o
  -6   1   7      761.39      707.18     10.40 o
  -5   1   7       64.58       69.31      1.89 o
  -4   1   7      219.05      209.56      3.32 o
  -3   1   7      312.78      319.48      4.49 o
  -2   1   7      741.89      793.90      8.18 o
  -1   1   7      307.48      331.43      4.06 o
   0   1   7      352.51      422.02      4.66 o
   1   1   7      313.27      324.57      3.70 o
   2   1   7      697.83      723.10      8.75 o
   3   1   7      118.64      120.25      2.22 o
   4   1   7      114.01      107.46      2.13 o
   5   1   7       22.30       27.06      1.38 o
   6   1   7      231.30      227.09      3.75 o
   7   1   7       14.10       12.03      1.23 o
   8   1   7      156.63      157.38     10.10 o
   9   1   7       14.27       17.75      2.96 o
  10   1   7       38.36       42.07      6.16 o
  11   1   7        6.58        4.43      1.74 o
  12   1   7       40.83       38.00      2.79 o
  13   1   7        0.75        1.52      1.89 o
 -14   2   7        0.09       -2.00      2.00 o
 -13   2   7        2.27        2.96      2.09 o
 -12   2   7        0.10       -1.42      1.42 o
 -11   2   7        1.62        0.43      1.42 o
 -10   2   7       68.58       79.03      2.85 o
  -9   2   7       11.18       10.46      1.38 o
  -8   2   7       12.80       10.63      1.28 o
  -7   2   7      282.72      257.43      5.37 o
  -6   2   7      538.19      515.16      7.38 o
  -5   2   7      533.72      540.79      7.09 o
  -4   2   7       23.68       21.73      1.03 o
  -3   2   7       14.89       12.33      0.74 o
  -2   2   7       88.14       71.09      1.72 o
  -1   2   7      789.10      853.88      8.71 o
   0   2   7      348.98      336.23      3.86 o
   1   2   7      534.02      522.95      5.87 o
   2   2   7        1.11        2.19      0.54 o
   3   2   7     2040.02     1992.74     26.27 o
   4   2   7      411.08      370.75      5.60 o
   5   2   7       30.33       28.54      1.30 o
   6   2   7        5.20        4.35      0.91 o
   7   2   7      237.87      242.86      6.31 o
   8   2   7       90.90       90.49      5.91 o
   9   2   7       72.75       70.06      3.14 o
  10   2   7      193.42      198.81      6.09 o
  11   2   7       16.14       11.27      1.89 o
  12   2   7        0.05       -1.74      1.74 o
  13   2   7        3.89        5.42      2.09 o
 -14   3   7        0.93        1.86      2.24 o
 -13   3   7        2.85        5.23      2.24 o
 -12   3   7        4.21        6.70      1.79 o
 -11   3   7       16.05       13.55      1.77 o
 -10   3   7        0.11        0.86      1.28 o
  -9   3   7      214.15      217.85      4.81 o
  -8   3   7        3.07        0.14      0.86 o
  -7   3   7       34.79       38.57      1.54 o
  -6   3   7       50.03       49.71      1.57 o
  -5   3   7       50.30       49.99      1.54 o
  -4   3   7        3.01        5.96      0.71 o
  -3   3   7      299.28      283.33      4.10 o
  -2   3   7      701.87      761.36      9.84 o
  -1   3   7       13.63       18.85      0.74 o
   0   3   7        8.20       10.18      0.61 o
   1   3   7       51.79       58.54      1.28 o
   2   3   7      117.19      118.64      2.24 o
   3   3   7       74.80       71.16      2.02 o
   4   3   7      882.46      899.15     13.49 o
   5   3   7       13.26       13.50      1.03 o
   6   3   7       51.52       52.10      1.89 o
   7   3   7        1.09        1.95      1.03 o
   8   3   7        0.76        0.49      1.97 o
   9   3   7       10.26        5.42      2.46 o
  10   3   7        2.53        0.38      1.54 o
  11   3   7        4.71        5.17      1.74 o
  12   3   7       11.14       11.85      2.09 o
  13   3   7       23.36       22.46      4.68 o
 -14   4   7        2.96        4.21      2.24 o
 -13   4   7        0.01        0.00      2.09 o
 -12   4   7       11.07       11.76      1.81 o
 -11   4   7        8.36        7.00      1.67 o
 -10   4   7       62.20       63.38      2.42 o
  -9   4   7       28.38       26.20      1.57 o
  -8   4   7       27.34       27.89      1.39 o
  -7   4   7       15.53       15.29      1.32 o
  -6   4   7      126.74      114.34      2.33 o
  -5   4   7      311.03      298.94      4.39 o
  -4   4   7       29.74       32.29      1.18 o
  -3   4   7      380.18      434.66      6.78 o
  -2   4   7      347.08      332.24      4.85 o
  -1   4   7       26.82       28.20      1.01 o
   0   4   7        2.64        3.05      0.47 o
   1   4   7      182.40      195.19      2.84 o
   2   4   7       32.71       32.94      1.43 o
   3   4   7      397.63      352.81      5.41 o
   4   4   7        3.21        7.30      0.85 o
   5   4   7       16.80       17.14      1.27 o
   6   4   7        0.21       -0.15      0.82 o
   7   4   7       32.66       27.83      1.88 o
   8   4   7        0.19       -1.97      1.97 o
   9   4   7       64.66       53.22      4.43 o
  10   4   7        4.17        1.97      2.46 o
  11   4   7        0.32        0.74      1.74 o
  12   4   7        5.91        2.37      1.89 o
  13   4   7        1.04        0.81      1.89 o
 -14   5   7        1.43       -0.25      3.70 o
 -13   5   7        2.28        4.43      2.24 o
 -12   5   7        0.04        2.09      1.59 o
 -11   5   7        5.09        7.63      1.67 o
 -10   5   7        0.14       -1.03      1.05 o
  -9   5   7        2.01        0.32      0.90 o
  -8   5   7       27.23       26.10      1.35 o
  -7   5   7      186.11      182.17      3.43 o
  -6   5   7      128.38      113.84      2.34 o
  -5   5   7        1.64        0.56      0.66 o
  -4   5   7       10.88       11.04      0.88 o
  -3   5   7       11.78        6.67      0.85 o
  -2   5   7        2.63        2.17      0.55 o
  -1   5   7      330.83      295.25      4.12 o
   0   5   7      469.13      506.97      6.45 o
   1   5   7       68.89       72.15      1.71 o
   2   5   7      273.55      264.29      4.07 o
   3   5   7       58.00       59.46      1.86 o
   4   5   7       13.53       12.05      0.88 o
   5   5   7        1.11        0.02      0.65 o
   6   5   7      261.54      263.24      5.20 o
   7   5   7       30.54       35.07      2.60 o
   8   5   7       34.98       35.09      2.60 o
   9   5   7        0.88       -0.99      1.97 o
  10   5   7       20.08       19.71      3.45 o
  11   5   7       17.55       18.23      3.45 o
  12   5   7        0.06       -1.75      1.89 o
  13   5   7        2.19       -0.13      1.89 o
 -14   6   7        0.06        3.54      5.17 o
 -13   6   7        8.70        7.62      4.19 o
 -12   6   7        2.92        4.96      1.83 o
 -11   6   7        5.72       10.05      2.33 o
 -10   6   7      217.16      215.43      4.76 o
  -9   6   7       26.51       19.96      1.58 o
  -8   6   7        0.06        0.47      0.85 o
  -7   6   7      261.44      242.06      4.18 o
  -6   6   7       70.78       70.68      1.98 o
  -5   6   7       45.54       46.84      1.56 o
  -4   6   7       75.33       64.85      1.96 o
  -3   6   7        8.62        7.96      1.07 o
  -2   6   7       27.89       32.10      1.32 o
  -1   6   7      140.42      127.80      2.72 o
   0   6   7       13.61       15.00      0.80 o
   1   6   7      172.51      186.20      2.94 o
   2   6   7       98.57       90.88      1.94 o
   3   6   7      259.70      235.36      3.91 o
   4   6   7      174.82      147.95      2.79 o
   5   6   7       15.13       19.86      1.13 o
   6   6   7       34.35       34.11      1.64 o
   7   6   7      145.46      152.24      5.39 o
   8   6   7       65.01       67.44      3.94 o
   9   6   7      122.76      126.63      6.90 o
  10   6   7       24.53       30.06      3.94 o
  11   6   7       10.75        8.87      2.96 o
  12   6   7       16.91       11.83      3.45 o
  13   6   7        1.43        1.23      4.19 o
 -14   7   7       18.24       21.39      3.70 o
 -13   7   7        0.03       -2.09      2.09 o
 -12   7   7       28.74       26.38      2.41 o
 -11   7   7       31.73       36.94      2.48 o
 -10   7   7        0.29       -1.18      1.18 o
  -9   7   7       37.31       37.35      1.77 o
  -8   7   7       44.68       47.16      1.84 o
  -7   7   7      156.00      172.17      3.58 o
  -6   7   7        2.20       -0.31      0.78 o
  -5   7   7      316.09      302.95      5.21 o
  -4   7   7       94.86       94.10      2.37 o
  -3   7   7       49.25       50.53      1.73 o
  -2   7   7      236.42      248.78      4.56 o
  -1   7   7      298.10      291.86      4.90 o
   0   7   7      126.75      129.87      2.87 o
   1   7   7        4.21        6.15      0.81 o
   2   7   7      163.15      169.41      2.96 o
   3   7   7      206.51      193.01      3.81 o
   4   7   7      129.46      122.25      2.50 o
   5   7   7       13.42       16.45      1.09 o
   6   7   7       23.66       20.16      1.40 o
   7   7   7        0.00        0.93      1.54 o
   8   7   7       28.65       32.42      2.60 o
   9   7   7        0.03        0.00      2.46 o
  10   7   7       12.58       12.81      2.96 o
  11   7   7        0.24       -0.49      2.96 o
  12   7   7        2.65       -0.49      2.96 o
  13   7   7        4.55        4.43      2.09 o
 -14   8   7        1.08       -0.35      2.37 o
 -13   8   7        2.22        2.83      2.60 o
 -12   8   7        3.24        2.62      2.24 o
 -11   8   7        7.21        7.71      2.35 o
 -10   8   7        4.55        3.22      1.78 o
  -9   8   7        0.21       -0.75      0.89 o
  -8   8   7       61.82       57.53      2.08 o
  -7   8   7       70.50       65.48      1.97 o
  -6   8   7       10.53        9.72      1.11 o
  -5   8   7        7.38        8.68      1.10 o
  -4   8   7        4.31        8.44      2.30 o
  -3   8   7       34.00       31.75      1.35 o
  -2   8   7      795.48      818.92     13.15 o
  -1   8   7      119.05      105.86      2.31 o
   0   8   7      367.97      384.60      6.42 o
   1   8   7       18.97       26.76      1.23 o
   2   8   7       19.72       23.61      1.26 o
   3   8   7      126.53      120.83      2.78 o
   4   8   7      163.05      143.17      2.83 o
   5   8   7        3.80        1.36      0.74 o
   6   8   7       14.73       19.53      1.59 o
   7   8   7      163.34      150.06      5.54 o
   8   8   7       30.39       32.46      2.60 o
   9   8   7        1.13       -1.72      2.71 o
  10   8   7        5.28        4.93      2.96 o
  11   8   7        0.04        2.96      2.96 o
  12   8   7        4.25       -0.49      2.96 o
  13   8   7        3.71        5.42      3.45 o
 -14   9   7        7.93        9.12      2.72 o
 -13   9   7        4.00        5.39      2.60 o
 -12   9   7        0.14       -1.71      3.45 o
 -11   9   7       25.04       30.07      2.32 o
 -10   9   7        1.61       -0.43      1.38 o
  -9   9   7        2.96        5.54      1.13 o
  -8   9   7       10.51        9.93      1.30 o
  -7   9   7       23.65       28.44      1.53 o
  -6   9   7      136.63      135.08      3.53 o
  -5   9   7       23.15       25.59      1.30 o
  -4   9   7      318.42      322.88      5.07 o
  -3   9   7      251.05      237.68      4.31 o
  -2   9   7       68.29       67.14      2.22 o
  -1   9   7     1209.39     1179.49     18.40 o
   0   9   7      114.39      111.81      2.90 o
   1   9   7       35.14       30.95      2.37 o
   2   9   7        3.26        3.15      0.76 o
   3   9   7        0.23        0.13      0.73 o
   4   9   7      255.81      227.59      3.95 o
   5   9   7       12.96       15.90      1.07 o
   6   9   7        2.30        2.24      1.09 o
   7   9   7       15.72       17.19      1.79 o
   8   9   7      119.31      124.18      9.12 o
   9   9   7        0.10       -1.25      2.96 o
  10   9   7       67.62       70.46      5.42 o
  11   9   7        1.67       -1.48      2.46 o
  12   9   7        1.84        3.94      2.96 o
 -13  10   7        4.01        5.67      2.72 o
 -12  10   7       15.57       14.97      3.90 o
 -11  10   7        5.04        4.73      1.75 o
 -10  10   7       22.38       25.71      2.20 o
  -9  10   7        5.40        4.90      1.23 o
  -8  10   7       36.30       35.02      1.90 o
  -7  10   7       71.09       67.30      2.23 o
  -6  10   7        7.63        4.75      0.98 o
  -5  10   7      302.97      263.91      4.43 o
  -4  10   7      381.28      357.51      5.51 o
  -3  10   7        0.82        0.63      0.83 o
  -2  10   7        0.46       -0.23      0.70 o
  -1  10   7       39.39       42.45      1.85 o
   0  10   7       43.95       41.04      1.88 o
   1  10   7      850.61      817.59     15.79 o
   2  10   7       50.99       45.26      2.57 o
   3  10   7      193.06      185.86      3.79 o
   4  10   7       58.26       61.00      1.86 o
   5  10   7        0.73        4.54      0.98 o
   6  10   7        4.13        5.08      1.28 o
   7  10   7       33.50       33.44      2.36 o
   8  10   7       18.20       14.05      2.24 o
   9  10   7       91.41       96.44      4.69 o
  10  10   7        2.83        2.39      2.24 o
  11  10   7        0.22        0.49      2.96 o
  12  10   7        0.30        0.49      3.45 o
 -13  11   7        0.72        3.08      2.96 o
 -12  11   7       11.73       17.22      4.43 o
 -11  11   7      101.54      115.44      4.30 o
 -10  11   7       59.90       65.02      3.56 o
  -9  11   7        0.01       -1.34      1.34 o
  -8  11   7        2.47        2.19      1.13 o
  -7  11   7       15.86       16.81      1.49 o
  -6  11   7       21.12       28.45      1.56 o
  -5  11   7       20.90       18.74      1.38 o
  -4  11   7        2.45        0.42      0.81 o
  -3  11   7      208.33      188.38      3.71 o
  -2  11   7      192.51      205.55      4.30 o
  -1  11   7      134.40      134.80      3.67 o
   0  11   7      267.90      271.08      6.99 o
   1  11   7       25.66       20.22      1.59 o
   2  11   7       24.73       27.21      1.65 o
   3  11   7        5.62        2.90      1.15 o
   4  11   7        0.01        0.10      0.81 o
   5  11   7      103.57      106.95      2.72 o
   6  11   7       56.74       59.59      2.32 o
   7  11   7       21.36       18.31      1.95 o
   8  11   7        1.49       -0.85      1.89 o
   9  11   7       12.86       15.50      5.17 o
  10  11   7       18.80       23.73      2.95 o
  11  11   7       14.24       15.27      3.94 o
  12  11   7       35.83       44.35      5.42 o
 -13  12   7        0.54        0.55      3.45 o
 -12  12   7       17.34       18.89      2.74 o
 -11  12   7       35.68       39.71      3.10 o
 -10  12   7        6.24        6.73      1.84 o
  -9  12   7        5.17        5.70      1.65 o
  -8  12   7        1.37        0.46      1.11 o
  -7  12   7        2.46        1.88      1.14 o
  -6  12   7       41.72       43.12      1.83 o
  -5  12   7       11.60       11.17      1.09 o
  -4  12   7       82.10       76.66      2.26 o
  -3  12   7       48.32       36.28      1.85 o
  -2  12   7      214.84      215.62      4.04 o
  -1  12   7        0.69        0.62      1.03 o
   0  12   7      373.84      372.11      8.97 o
   1  12   7      114.87      105.18      3.49 o
   2  12   7        5.83        3.24      1.04 o
   3  12   7        0.32       -0.22      1.09 o
   4  12   7      290.14      262.47      6.02 o
   5  12   7       49.72       52.56      2.15 o
   6  12   7       19.94       24.78      1.62 o
   7  12   7        1.64        0.90      1.50 o
   8  12   7       43.28       40.51      2.65 o
   9  12   7        0.69        1.10      2.24 o
  10  12   7        0.54        0.04      2.24 o
  11  12   7        3.07        3.45      3.45 o
  12  12   7        5.85        0.99      3.45 o
 -13  13   7        9.42       15.27      4.93 o
 -12  13   7        0.36        1.66      2.17 o
 -11  13   7        0.43       -1.95      1.95 o
 -10  13   7        6.24        3.62      2.35 o
  -9  13   7        6.69        4.28      1.59 o
  -8  13   7       47.38       48.99      2.69 o
  -7  13   7        6.96        3.27      1.22 o
  -6  13   7        4.03        2.46      1.04 o
  -5  13   7      145.43      144.30      3.31 o
  -4  13   7        1.61        1.14      0.91 o
  -3  13   7       37.44       37.67      1.56 o
  -2  13   7       99.89      100.25      2.53 o
  -1  13   7        4.25        1.14      1.03 o
   0  13   7       65.93       82.65      3.39 o
   1  13   7      110.65       95.97      3.60 o
   2  13   7       77.86       81.06      3.08 o
   3  13   7       79.30       73.94      3.46 o
   4  13   7      160.80      164.02      4.47 o
   5  13   7       10.94       16.47      1.85 o
   6  13   7       32.35       31.95      2.08 o
   7  13   7        2.35        1.07      1.84 o
   8  13   7       38.98       36.17      2.65 o
   9  13   7       25.96       31.30      3.31 o
  10  13   7       17.27       21.04      3.30 o
  11  13   7        0.00        0.49      2.44 o
 -12  14   7        9.83       11.94      2.61 o
 -11  14   7       24.17       30.34      3.00 o
 -10  14   7        4.74        5.90      1.90 o
  -9  14   7        2.32        1.06      1.65 o
  -8  14   7       34.31       34.19      2.33 o
  -7  14   7        0.06       -0.27      1.14 o
  -6  14   7       17.41       15.39      1.49 o
  -5  14   7       35.19       39.11      1.77 o
  -4  14   7      141.70      155.06      3.43 o
  -3  14   7       66.07       73.63      2.48 o
  -2  14   7      160.52      162.26      3.76 o
  -1  14   7      118.75      119.20      4.25 o
   0  14   7       18.03       16.66      2.24 o
   1  14   7       10.04        8.71      2.59 o
   2  14   7        0.86        2.98      1.35 o
   3  14   7       54.26       43.12      3.14 o
   4  14   7       33.66       35.90      2.20 o
   5  14   7       26.06       27.28      2.02 o
   6  14   7        1.53       -1.16      1.50 o
   7  14   7        5.72        8.42      1.79 o
   8  14   7        6.52        8.60      1.85 o
   9  14   7       74.09       94.08      4.17 o
  10  14   7        0.62        3.08      1.95 o
  11  14   7        0.03       -1.99      1.99 o
 -12  15   7        5.77        8.15      2.53 o
 -11  15   7       11.43       14.21      2.61 o
 -10  15   7       13.99       12.16      2.75 o
  -9  15   7       14.42       13.11      2.08 o
  -8  15   7        0.06       -0.34      1.59 o
  -7  15   7        7.94        7.21      1.88 o
  -6  15   7        2.79        2.16      1.14 o
  -5  15   7        0.40        0.93      1.36 o
  -4  15   7       44.95       50.90      2.03 o
  -3  15   7       15.49       15.69      1.22 o
  -2  15   7      100.61       93.01      4.37 o
  -1  15   7        1.24        1.65      1.07 o
   0  15   7        5.63        5.28      1.82 o
   1  15   7        0.01       -1.06      1.21 o
   2  15   7        0.74        1.51      1.15 o
   3  15   7        6.40        4.14      1.50 o
   4  15   7       12.37       13.00      1.75 o
   5  15   7       51.54       57.19      2.79 o
   6  15   7       50.08       49.21      4.17 o
   7  15   7        0.00       -1.89      1.89 o
   8  15   7        0.06        0.86      1.79 o
   9  15   7       19.25       19.18      3.03 o
  10  15   7        0.61        1.74      1.88 o
  11  15   7        8.07       10.35      2.79 o
 -11  16   7        1.10        1.60      2.24 o
 -10  16   7        6.33        7.78      2.65 o
  -9  16   7       19.23       19.26      2.65 o
  -8  16   7        5.90        1.90      1.79 o
  -7  16   7       13.56        9.45      2.07 o
  -6  16   7        5.96        5.72      1.27 o
  -5  16   7        2.85        3.84      1.15 o
  -4  16   7        9.86       12.41      1.35 o
  -3  16   7      160.58      159.27      3.37 o
  -2  16   7        2.12        0.67      1.18 o
  -1  16   7       11.96       10.82      1.86 o
   0  16   7        9.28        7.43      3.01 o
   1  16   7        0.48        0.64      1.31 o
   2  16   7       11.02       12.60      3.77 o
   3  16   7        0.39       -1.21      1.21 o
   4  16   7       78.23       86.34      4.09 o
   5  16   7       70.98       61.37      5.05 o
   6  16   7       53.92       65.22      3.41 o
   7  16   7        1.58       -2.00      2.00 o
   8  16   7        9.91       11.06      2.60 o
   9  16   7        0.40        0.70      2.37 o
  10  16   7        1.48        1.15      2.60 o
 -11  17   7       13.45       14.74      3.30 o
 -10  17   7       12.55       14.26      3.14 o
  -9  17   7        9.51        7.88      2.79 o
  -8  17   7        3.95        3.54      1.95 o
  -7  17   7        1.65       -1.66      1.66 o
  -6  17   7       45.77       52.36      3.06 o
  -5  17   7       93.83       88.75      2.94 o
  -4  17   7       19.18       19.25      1.47 o
  -3  17   7       26.30       31.54      1.92 o
  -2  17   7       31.61       37.74      2.06 o
  -1  17   7       26.30       25.52      2.20 o
   0  17   7        2.77        0.77      1.68 o
   1  17   7       91.94       89.44      4.88 o
   2  17   7       13.61       16.03      2.60 o
   3  17   7       58.50       63.78      3.29 o
   4  17   7        4.33        0.87      1.49 o
   5  17   7        1.45        3.85      1.61 o
   6  17   7       20.91       17.97      2.45 o
   7  17   7        8.50        6.43      2.17 o
   8  17   7       99.20      114.97      5.74 o
   9  17   7        0.14       -1.90      2.96 o
  10  17   7        0.87        2.46      3.94 o
 -10  18   7        0.49       -0.13      2.60 o
  -9  18   7        4.72        6.99      2.72 o
  -8  18   7       10.63        9.84      2.24 o
  -7  18   7        0.21        1.19      1.88 o
  -6  18   7        3.54        3.76      1.53 o
  -5  18   7        0.00       -1.13      1.40 o
  -4  18   7       19.39       23.83      1.84 o
  -3  18   7       33.45       37.10      2.17 o
  -2  18   7       38.15       35.76      2.70 o
  -1  18   7        4.28        3.19      1.53 o
   0  18   7       24.90       24.59      4.08 o
   1  18   7       96.09       99.57      5.23 o
   2  18   7        4.87        0.83      1.66 o
   3  18   7       40.85       44.98      3.65 o
   4  18   7        0.56        1.15      1.71 o
   5  18   7      170.14      185.14      5.97 o
   6  18   7        0.94       -1.73      1.73 o
   7  18   7        0.01       -1.88      1.88 o
   8  18   7        7.39        4.99      2.60 o
   9  18   7        1.45        4.76      2.60 o
 -10  19   7        2.05        0.49      3.94 o
  -9  19   7       11.41       13.27      2.95 o
  -8  19   7        1.79        5.88      2.60 o
  -7  19   7       16.04       17.10      2.53 o
  -6  19   7        0.02        0.99      1.55 o
  -5  19   7        0.07       -0.87      1.40 o
  -4  19   7       13.38       21.65      2.95 o
  -3  19   7       64.05       60.61      2.87 o
  -2  19   7       31.75       32.52      2.41 o
  -1  19   7        0.23       -0.40      1.85 o
   0  19   7        3.59        2.51      1.79 o
   1  19   7        1.30       -1.15      1.71 o
   2  19   7        1.47        5.06      2.35 o
   3  19   7        0.13       -0.22      1.66 o
   4  19   7       32.15       23.16      6.97 o
   5  19   7        0.18        1.02      1.57 o
   6  19   7        8.92        6.08      2.07 o
   7  19   7        1.69        3.55      2.60 o
   8  19   7        1.00       -1.23      3.70 o
   9  19   7        0.14       -0.99      3.45 o
  -9  20   7        7.41        8.12      2.95 o
  -8  20   7        4.84        3.35      2.60 o
  -7  20   7        2.85        4.51      2.96 o
  -6  20   7        6.07        4.20      1.65 o
  -5  20   7       29.10       31.24      6.41 o
  -4  20   7       16.05       15.56      2.79 o
  -3  20   7        2.83        3.57      1.65 o
  -2  20   7       72.76       67.98      3.29 o
  -1  20   7      285.98      310.00     28.79 o
   0  20   7        5.70        4.43      1.99 o
   1  20   7        1.47       -0.59      1.79 o
   2  20   7       50.94       63.79      4.34 o
   3  20   7       81.27       75.91      4.88 o
   4  20   7        6.36        4.50      2.07 o
   5  20   7        0.54       -1.99      1.99 o
   6  20   7       17.27       15.77      3.02 o
   7  20   7        0.01       -2.24      2.24 o
   8  20   7        4.47        7.14      3.70 o
  -8  21   7        3.68        7.19      2.95 o
  -7  21   7        1.11        2.96      1.95 o
  -6  21   7        0.46        0.25      2.44 o
  -5  21   7        4.29        6.41      2.79 o
  -4  21   7       31.96       34.90      3.65 o
  -3  21   7        0.84        2.41      1.88 o
  -2  21   7        7.57        4.64      1.73 o
  -1  21   7       79.25       82.24      8.58 o
   0  21   7        0.52        0.41      1.88 o
   1  21   7        0.75        4.26      2.07 o
   3  21   7        3.48       -1.74      1.88 o
   4  21   7        0.28        0.00      2.44 o
   5  21   7       67.16       76.87      7.39 o
   6  21   7       38.18       26.39     13.55 o
   7  21   7        1.09        2.89      2.60 o
  -8  22   7        0.01        0.28      2.37 o
  -7  22   7       78.63       90.93      5.74 o
  -6  22   7        3.18        2.71      2.79 o
  -5  22   7       52.61       51.78      4.34 o
  -4  22   7        0.29        0.99      2.44 o
  -3  22   7        3.93        3.91      2.60 o
  -2  22   7        3.41        5.85      3.03 o
  -1  22   7        9.86        9.90      2.48 o
   0  22   7        7.07       11.67      2.48 o
   1  22   7        8.10        8.17      2.30 o
   2  22   7       36.42       40.40      5.42 o
   3  22   7        0.03       -0.79      2.60 o
   4  22   7        6.73        1.61      2.60 o
   5  22   7        6.96        6.90      4.43 o
   6  22   7        3.64       -1.33      2.95 o
  -7  23   7        2.82        0.25      2.79 o
  -6  23   7       18.02       21.92      3.94 o
  -5  23   7        0.51       -2.22      2.44 o
  -4  23   7        0.40       -1.72      2.44 o
  -3  23   7        3.91        2.14      2.60 o
  -2  23   7        2.74        3.02      2.14 o
  -1  23   7        0.00       -1.85      1.85 o
   0  23   7        3.36        1.33      2.19 o
   1  23   7        0.53        0.60      2.30 o
   2  23   7       19.48       23.38      8.13 o
   3  23   7       14.42       18.92      8.38 o
   4  23   7        4.15        3.04      2.95 o
   5  23   7        6.75        1.83      2.95 o
  -5  24   7        7.17       12.10      3.08 o
  -4  24   7        0.23       -1.97      2.44 o
  -3  24   7        1.06        3.94      3.94 o
  -2  24   7        7.76        9.36      3.14 o
  -1  24   7        1.93        3.66      2.36 o
   0  24   7        1.73        5.39      2.48 o
   1  24   7        0.00       -1.41      2.54 o
   2  24   7        0.77        4.33      3.19 o
   3  24   7        0.38        4.90      3.19 o
   4  24   7        8.99        6.07      3.30 o
  -4  25   7        0.30        4.43      3.94 o
  -2  25   7        0.18        0.49      3.94 o
  -1  25   7       60.52       65.30      5.28 o
   0  25   7       34.58       39.76      3.64 o
   1  25   7        7.12       10.42      3.55 o
   2  25   7       46.33       51.25      6.41 o
   3  25   7        1.03        0.99      3.94 o
 -14   0   8        0.57        1.97      3.45 o
 -13   0   8        1.32        3.94      3.45 o
 -12   0   8       18.35       21.05      3.19 o
 -11   0   8       11.54        0.74      8.13 o
 -10   0   8        3.83        4.51      2.24 o
  -9   0   8       20.88       20.58      2.72 o
  -8   0   8      120.50      108.94      4.03 o
  -7   0   8      101.82       93.64      3.71 o
  -6   0   8      251.83      253.67      6.62 o
  -5   0   8      118.77      120.17      3.60 o
  -4   0   8        9.68        9.15      1.16 o
  -3   0   8      715.78      740.68     11.86 o
  -2   0   8        5.57        2.24      0.63 o
  -1   0   8       91.56       83.85      2.83 o
   0   0   8      206.03      200.76      5.00 o
   1   0   8       32.57       35.02      1.50 o
   2   0   8       93.20       89.01      2.79 o
   3   0   8      310.08      267.36      5.69 o
   4   0   8      408.34      449.17      8.73 o
   5   0   8      432.14      429.42      8.51 o
   6   0   8      144.26      135.22      4.19 o
   7   0   8       79.49       78.18      3.65 o
   8   0   8      161.66      171.97      7.88 o
   9   0   8      398.25      403.06     14.78 o
  10   0   8      243.87      247.85     10.35 o
  11   0   8        2.81       -0.99      2.46 o
  12   0   8        4.50        7.88      2.96 o
  13   0   8        5.65        2.96      2.96 o
 -14   1   8        1.99        2.22      2.44 o
 -13   1   8        2.19        5.67      2.71 o
 -12   1   8        7.40        5.60      1.93 o
 -11   1   8        0.14       -1.35      1.38 o
 -10   1   8       26.28       28.37      2.02 o
  -9   1   8       21.93       18.93      1.73 o
  -8   1   8        2.89        1.78      1.07 o
  -7   1   8       22.24       23.09      1.30 o
  -6   1   8       54.85       53.26      1.72 o
  -5   1   8       37.54       39.39      1.44 o
  -4   1   8       95.10       90.42      2.05 o
  -3   1   8        1.18        1.09      0.65 o
  -2   1   8       42.99       38.84      1.35 o
  -1   1   8       72.97       73.63      1.74 o
   0   1   8       73.99       80.91      1.62 o
   1   1   8        0.79        0.77      0.48 o
   2   1   8       78.72       74.47      1.80 o
   3   1   8        3.99        2.77      0.84 o
   4   1   8      151.09      152.82      2.75 o
   5   1   8       15.12       16.31      0.96 o
   6   1   8      124.80      122.34      2.53 o
   7   1   8       19.84       20.62      1.59 o
   8   1   8       35.71       43.15      3.45 o
   9   1   8        4.02        3.76      1.97 o
  10   1   8        1.82        2.46      2.46 o
  11   1   8        3.22        3.09      1.89 o
  12   1   8       13.05       15.78      2.44 o
  13   1   8       11.32       13.77      2.44 o
 -14   2   8        8.88       13.29      4.19 o
 -13   2   8        0.11       -0.04      2.71 o
 -12   2   8       12.90       12.37      2.13 o
 -11   2   8        1.30        0.74      1.63 o
 -10   2   8        0.53        0.70      1.31 o
  -9   2   8        0.32       -1.09      1.09 o
  -8   2   8        0.48       -0.44      0.82 o
  -7   2   8       10.74        9.22      0.97 o
  -6   2   8        1.00        0.30      0.79 o
  -5   2   8      149.51      149.02      2.79 o
  -4   2   8        0.70        1.66      0.74 o
  -3   2   8       45.91       48.92      1.41 o
  -2   2   8       15.16       13.98      0.94 o
  -1   2   8        0.61        0.40      0.46 o
   0   2   8        3.15        2.01      0.49 o
   1   2   8      176.54      193.92      2.85 o
   2   2   8      898.62      929.17     11.82 o
   3   2   8      618.10      601.50      8.01 o
   4   2   8       11.28       11.68      0.95 o
   5   2   8        9.23        7.42      0.84 o
   6   2   8       16.41       13.01      1.00 o
   7   2   8       18.19       15.85      1.59 o
   8   2   8       83.53       88.01      3.88 o
   9   2   8       19.77       21.89      2.24 o
  10   2   8        0.08       -0.49      1.74 o
  11   2   8        0.88        1.72      1.74 o
  12   2   8       18.67       19.08      3.94 o
  13   2   8        0.06       -0.45      1.89 o
 -14   3   8        6.79        7.45      3.45 o
 -13   3   8        1.15        0.00      2.09 o
 -12   3   8       25.09       23.03      3.22 o
 -11   3   8       34.13       26.93      3.06 o
 -10   3   8        0.97        0.41      1.32 o
  -9   3   8        6.14        5.88      1.09 o
  -8   3   8        4.30        4.08      0.98 o
  -7   3   8        2.27        3.16      0.80 o
  -6   3   8      444.41      429.71      6.07 o
  -5   3   8      204.60      193.39      3.34 o
  -4   3   8      438.44      443.40      6.12 o
  -3   3   8      204.68      211.44      3.98 o
  -2   3   8      405.56      398.62      5.89 o
  -1   3   8      122.70      110.83      1.80 o
   0   3   8      136.26      153.69      2.34 o
   1   3   8      530.00      506.73      6.72 o
   2   3   8      812.90      773.50     10.22 o
   3   3   8       18.69       15.13      1.07 o
   4   3   8      258.60      245.69      4.17 o
   5   3   8        1.68        2.14      0.89 o
   6   3   8       66.32       66.91      2.05 o
   7   3   8        3.85        3.70      1.39 o
   8   3   8        1.22        0.23      1.31 o
   9   3   8       15.33       17.03      2.09 o
  10   3   8        1.49        1.97      1.74 o
  11   3   8        0.40       -0.74      1.74 o
  12   3   8        9.43        7.92      2.24 o
  13   3   8        0.03        0.74      2.09 o
 -14   4   8        1.17       -1.05      2.60 o
 -13   4   8        0.13        0.99      3.45 o
 -12   4   8        6.18        5.67      2.44 o
 -11   4   8       99.52      110.79      4.04 o
 -10   4   8       83.52       95.03      3.33 o
  -9   4   8       27.34       26.65      1.57 o
  -8   4   8       72.01       67.34      2.14 o
  -7   4   8       27.24       29.89      1.49 o
  -6   4   8        0.29        0.31      0.75 o
  -5   4   8        9.70       11.50      0.98 o
  -4   4   8      191.07      186.18      3.42 o
  -3   4   8       98.49      100.75      2.50 o
  -2   4   8      485.51      450.59      7.11 o
  -1   4   8      383.99      373.21      5.41 o
   0   4   8       59.19       48.28      1.38 o
   1   4   8       74.92       79.33      2.53 o
   2   4   8        8.73       11.67      0.99 o
   3   4   8       15.41       22.29      2.87 o
   4   4   8      269.13      239.17      4.50 o
   5   4   8      213.84      205.56      4.06 o
   6   4   8       17.57       18.44      1.36 o
   7   4   8       25.73       27.24      3.05 o
   8   4   8        0.01       -1.39      1.39 o
   9   4   8       57.43       64.13      5.67 o
  10   4   8       27.24       28.94      2.60 o
  11   4   8       16.12       16.91      2.24 o
  12   4   8        3.00        3.70      3.20 o
  13   4   8       11.99       12.89      2.96 o
 -14   5   8        7.82        6.99      2.95 o
 -13   5   8        2.57        2.86      2.60 o
 -12   5   8        0.99        2.27      2.46 o
 -11   5   8      107.51      110.21      6.61 o
 -10   5   8       20.12       17.99      1.81 o
  -9   5   8        0.89        0.66      0.97 o
  -8   5   8       72.52       68.01      2.15 o
  -7   5   8       22.90       20.55      1.30 o
  -6   5   8      377.73      350.06      5.17 o
  -5   5   8       73.56       64.52      1.92 o
  -4   5   8       18.34       13.53      1.83 o
  -3   5   8       42.10       45.10      1.69 o
  -2   5   8       86.01       89.16      2.29 o
  -1   5   8      110.83      100.85      2.31 o
   0   5   8        1.20        0.38      0.59 o
   1   5   8        6.52        5.23      0.80 o
   2   5   8      403.21      385.05      5.62 o
   3   5   8      126.75      121.15      2.63 o
   4   5   8        7.60        8.93      0.98 o
   5   5   8      151.96      149.32      3.27 o
   6   5   8      147.84      166.03      3.74 o
   7   5   8        9.35        7.25      1.71 o
   8   5   8      206.12      222.18      7.29 o
   9   5   8        0.01       -0.74      1.74 o
  10   5   8        8.56        3.94      2.96 o
  11   5   8       34.32       33.42      2.95 o
  12   5   8        0.79        0.49      1.89 o
 -14   6   8        3.95        5.71      2.95 o
 -13   6   8       24.11       26.63      3.94 o
 -12   6   8        4.60        7.72      2.60 o
 -11   6   8        0.00        0.72      1.75 o
 -10   6   8        0.01        1.29      1.36 o
  -9   6   8        1.55        1.87      1.01 o
  -8   6   8        6.54        4.74      0.99 o
  -7   6   8       33.09       37.63      1.68 o
  -6   6   8       33.09       32.51      1.48 o
  -5   6   8        3.73        2.00      0.91 o
  -4   6   8       10.48       13.40      1.32 o
  -3   6   8        1.02        0.87      0.69 o
  -2   6   8        4.09        1.63      0.88 o
  -1   6   8       33.47       34.02      2.13 o
   0   6   8      327.48      344.81      5.50 o
   1   6   8        0.63        1.26      0.77 o
   2   6   8        3.20        0.84      0.69 o
   3   6   8        2.51       -0.61      0.61 o
   4   6   8        0.00        0.29      0.76 o
   5   6   8       30.38       27.96      1.47 o
   6   6   8        5.37        4.71      1.28 o
   7   6   8        3.07        4.81      1.50 o
   8   6   8        1.67        0.99      1.42 o
   9   6   8       22.58       22.95      4.43 o
  10   6   8       56.05       68.49      5.42 o
  11   6   8        0.02        0.49      2.96 o
  12   6   8        1.11       -1.89      1.89 o
 -13   7   8        0.04       -2.71      2.71 o
 -12   7   8        6.07        9.76      2.60 o
 -11   7   8       76.32       80.43      3.48 o
 -10   7   8       13.24       18.64      2.58 o
  -9   7   8        0.01        1.29      1.11 o
  -8   7   8       15.87       16.08      1.87 o
  -7   7   8        0.00       -0.57      0.91 o
  -6   7   8       79.04       86.84      2.53 o
  -5   7   8       22.33       19.94      1.47 o
  -4   7   8      114.56      108.53      2.70 o
  -3   7   8        6.61        7.29      0.88 o
  -2   7   8       79.84       81.11      2.45 o
  -1   7   8      116.51       98.36      4.85 o
   0   7   8       24.24       27.26      1.30 o
   1   7   8       78.51       71.14      2.28 o
   2   7   8      177.31      166.95      3.03 o
   3   7   8      171.37      153.43      3.36 o
   4   7   8        0.70       -0.73      0.73 o
   5   7   8        0.15       -0.78      0.78 o
   6   7   8      218.89      218.36      5.28 o
   7   7   8        7.63       14.08      2.16 o
   8   7   8       37.24       41.62      2.56 o
   9   7   8       47.74       57.30      3.65 o
  10   7   8        1.89        0.99      2.96 o
  11   7   8        4.84        2.46      2.96 o
  12   7   8        2.48        1.57      1.89 o
 -13   8   8        1.72       -1.72      2.44 o
 -12   8   8        0.50        0.71      1.79 o
 -11   8   8        4.10        0.97      1.66 o
 -10   8   8       47.60       53.33      2.79 o
  -9   8   8        0.73        0.00      1.29 o
  -8   8   8       14.68       14.30      1.43 o
  -7   8   8       17.66       21.44      1.60 o
  -6   8   8       22.00       16.69      1.32 o
  -5   8   8        1.93        1.37      0.91 o
  -4   8   8      156.56      147.57      3.26 o
  -3   8   8      378.61      381.18      6.98 o
  -2   8   8      233.01      226.74      4.60 o
  -1   8   8      173.56      160.07      4.17 o
   0   8   8       51.48       47.74      1.92 o
   1   8   8      179.15      185.35      4.29 o
   2   8   8       40.62       36.69      1.63 o
   3   8   8      188.58      196.68      4.02 o
   4   8   8        0.17       -0.83      0.86 o
   5   8   8      227.02      216.02      4.60 o
   6   8   8        4.02        6.12      1.50 o
   7   8   8       84.23       92.53      3.60 o
   8   8   8       71.58       65.30      3.10 o
   9   8   8        4.82        2.19      1.89 o
  10   8   8        4.41        4.19      2.09 o
  11   8   8       20.57       20.20      3.94 o
  12   8   8        0.40       -2.96      2.96 o
 -13   9   8        0.00        2.53      2.60 o
 -12   9   8        4.50        6.60      2.14 o
 -11   9   8        0.10       -0.02      1.63 o
 -10   9   8        3.22        2.96      1.63 o
  -9   9   8        1.73        2.22      1.59 o
  -8   9   8       19.56       19.61      1.68 o
  -7   9   8        1.20       -0.22      1.26 o
  -6   9   8       78.42       76.77      2.36 o
  -5   9   8        8.84        8.09      1.11 o
  -4   9   8       31.47       35.67      1.91 o
  -3   9   8      313.39      301.42      5.80 o
  -2   9   8       15.43       15.80      1.45 o
  -1   9   8      315.86      308.75      7.47 o
   0   9   8       45.77       55.43      2.21 o
   1   9   8       76.24       76.13      2.83 o
   2   9   8       24.46       20.79      1.38 o
   3   9   8        4.59        5.16      1.04 o
   4   9   8       65.71       68.27      2.26 o
   5   9   8       78.38       78.51      2.57 o
   6   9   8       19.65       14.44      1.79 o
   7   9   8        0.02       -1.26      1.26 o
   8   9   8        3.10        3.16      1.56 o
   9   9   8       13.73       15.29      2.07 o
  10   9   8       35.82       53.27      3.65 o
  11   9   8        1.59        4.68      2.09 o
  12   9   8        0.00       -2.09      2.09 o
 -13  10   8        3.41        5.19      2.95 o
 -12  10   8        1.76        1.41      2.71 o
 -11  10   8       17.88       18.92      3.30 o
 -10  10   8        0.31       -1.73      1.73 o
  -9  10   8        0.27        0.28      1.66 o
  -8  10   8        9.95        9.55      1.48 o
  -7  10   8       16.91       17.29      1.60 o
  -6  10   8       16.87       17.62      1.34 o
  -5  10   8      125.85      134.65      3.24 o
  -4  10   8      180.25      176.96      4.13 o
  -3  10   8       20.94       16.03      1.47 o
  -2  10   8      209.40      199.08      4.85 o
  -1  10   8      107.86       98.89      3.04 o
   0  10   8        2.77       -0.52      0.87 o
   1  10   8      181.37      196.82      5.05 o
   2  10   8       27.25       25.40      1.84 o
   3  10   8       39.35       34.99      2.07 o
   4  10   8      183.09      167.33      3.84 o
   5  10   8      183.80      187.04      4.27 o
   6  10   8       20.09       21.40      1.95 o
   7  10   8        0.16        0.64      1.50 o
   8  10   8       57.94       66.05      3.31 o
   9  10   8       13.33       17.09      2.17 o
  10  10   8       17.61       19.42      2.79 o
  11  10   8        6.45       10.51      2.60 o
  12  10   8        6.09        7.39      2.79 o
 -13  11   8        0.00       -2.65      2.72 o
 -12  11   8        4.75        7.36      2.95 o
 -11  11   8        1.00        1.83      2.37 o
 -10  11   8        0.55        0.13      1.88 o
  -9  11   8        0.24        0.82      1.66 o
  -8  11   8        3.25        3.26      1.66 o
  -7  11   8       54.70       55.03      2.35 o
  -6  11   8       62.58       64.18      2.26 o
  -5  11   8        0.89        0.05      1.07 o
  -4  11   8        0.86       -1.17      1.17 o
  -3  11   8       84.13       88.31      4.00 o
  -2  11   8       60.51       60.48      2.43 o
  -1  11   8       16.90       19.06      2.29 o
   0  11   8      430.39      426.03     12.69 o
   1  11   8      171.33      170.79      5.25 o
   2  11   8      553.39      522.22     10.89 o
   3  11   8        8.70        7.99      1.50 o
   4  11   8       53.69       64.10      2.98 o
   5  11   8       13.60       14.55      1.59 o
   6  11   8      121.46      118.26      5.57 o
   7  11   8        5.54        2.90      1.50 o
   8  11   8       27.78       29.59      2.45 o
   9  11   8       50.00       66.79      3.50 o
  10  11   8        0.52        1.66      1.85 o
  11  11   8        0.56        2.80      2.24 o
 -12  12   8        2.80        4.07      2.96 o
 -11  12   8        0.55        1.41      2.37 o
 -10  12   8       30.76       28.87      2.90 o
  -9  12   8       10.66       13.16      2.36 o
  -8  12   8        2.99        4.89      1.63 o
  -7  12   8       10.51       16.32      1.60 o
  -6  12   8       73.71       66.06      2.18 o
  -5  12   8       34.19       32.41      1.78 o
  -4  12   8       66.29       69.01      2.45 o
  -3  12   8       14.73       13.62      1.56 o
  -2  12   8        1.13        1.14      0.98 o
  -1  12   8       40.42       32.93      2.28 o
   0  12   8        0.18        0.57      1.31 o
   1  12   8        4.43        5.54      1.81 o
   2  12   8        8.92        6.36      1.20 o
   3  12   8      269.22      274.00     18.11 o
   4  12   8       77.20       86.44      3.16 o
   5  12   8        4.39        5.04      1.66 o
   6  12   8       17.93       15.77      2.07 o
   7  12   8       86.34       91.91      3.88 o
   8  12   8       13.49       11.32      2.07 o
   9  12   8       17.08       18.00      2.36 o
  10  12   8       17.21       17.93      2.28 o
  11  12   8       73.99       92.11      5.19 o
 -12  13   8        0.50       -1.61      2.60 o
 -11  13   8       14.05       11.61      3.08 o
 -10  13   8        2.95        7.02      2.72 o
  -9  13   8        3.39        4.54      2.06 o
  -8  13   8       15.09       17.49      2.00 o
  -7  13   8        1.76        2.45      1.23 o
  -6  13   8        9.59        8.85      1.30 o
  -5  13   8        3.96        4.89      1.11 o
  -4  13   8       81.75       79.58      2.77 o
  -3  13   8      113.07      114.62      4.32 o
  -2  13   8       77.42       83.66      3.00 o
  -1  13   8        6.16        4.90      1.71 o
   0  13   8       69.96       72.57      4.34 o
   1  13   8        0.01       -1.17      1.17 o
   2  13   8       12.75        9.14      1.60 o
   3  13   8      211.45      217.63      7.67 o
   4  13   8      181.26      169.95      7.61 o
   5  13   8       62.20       52.73      3.03 o
   6  13   8        0.14        0.41      2.00 o
   7  13   8       17.61       20.66      2.28 o
   8  13   8       19.38       22.39      2.36 o
   9  13   8        1.90        7.17      2.17 o
  10  13   8        0.85        3.61      1.99 o
  11  13   8        0.37        0.61      2.24 o
 -12  14   8        0.27       -0.99      4.43 o
 -11  14   8       14.85       15.26      3.30 o
 -10  14   8        3.47        0.65      2.17 o
  -9  14   8        1.87        0.30      1.75 o
  -8  14   8        0.78        3.32      1.88 o
  -7  14   8      100.77      106.40      4.36 o
  -6  14   8       25.06       24.90      1.60 o
  -5  14   8       22.63       23.09      1.53 o
  -4  14   8        0.00        1.10      1.06 o
  -3  14   8        0.46        0.05      1.11 o
  -2  14   8        0.64       -0.04      1.28 o
  -1  14   8       93.70       93.43      4.88 o
   0  14   8        6.38        4.72      2.02 o
   1  14   8       47.98       48.07      3.65 o
   2  14   8        8.54        4.38      1.31 o
   3  14   8       54.88       50.40      6.24 o
   4  14   8        7.49        4.89      1.53 o
   5  14   8        1.28        2.19      1.53 o
   6  14   8        1.20        0.53      2.00 o
   7  14   8       10.38       12.54      2.60 o
   8  14   8       15.22       22.43      2.53 o
   9  14   8       39.38       43.85      4.18 o
  10  14   8       10.17       12.28      2.36 o
 -11  15   8        0.32       -1.68      2.60 o
 -10  15   8        0.70        1.61      2.24 o
  -9  15   8       39.45       43.34      3.35 o
  -8  15   8        1.06        2.80      1.88 o
  -7  15   8       18.09       18.54      2.36 o
  -6  15   8       19.58       18.75      1.90 o
  -5  15   8        2.11        1.80      1.13 o
  -4  15   8       84.62       99.46      3.08 o
  -3  15   8        7.02        6.98      1.40 o
  -2  15   8       13.53       14.19      2.11 o
  -1  15   8       43.23       40.89      4.43 o
   0  15   8       39.66       34.84      3.45 o
   1  15   8        0.01        0.33      1.37 o
   2  15   8       33.37       31.45      2.36 o
   3  15   8        2.84        3.28      1.50 o
   4  15   8      126.72      141.03      4.93 o
   5  15   8        1.54        1.43      1.45 o
   6  15   8        8.69        8.57      2.60 o
   7  15   8        6.18        5.85      2.60 o
   8  15   8        5.40        4.20      2.60 o
   9  15   8       15.84       23.55      4.43 o
  10  15   8       10.57       11.25      2.95 o
 -11  16   8        5.52        9.36      4.43 o
 -10  16   8       48.74       58.07      4.69 o
  -9  16   8       31.72       37.59      7.64 o
  -8  16   8       19.16       23.51      3.10 o
  -7  16   8        0.18       -0.16      2.25 o
  -6  16   8       27.54       28.53      2.15 o
  -5  16   8        2.99        1.82      1.15 o
  -4  16   8       52.61       54.25      2.41 o
  -3  16   8       77.37       76.12      3.92 o
  -2  16   8        8.94       10.13      2.07 o
  -1  16   8       49.80       51.70      4.00 o
   0  16   8        3.03        0.23      1.56 o
   1  16   8       42.80       48.53      6.41 o
   2  16   8        9.07        5.84      1.79 o
   3  16   8      126.93      131.60      7.39 o
   4  16   8        1.17        1.12      1.71 o
   5  16   8        1.67        1.62      1.65 o
   6  16   8        4.60        1.64      1.99 o
   7  16   8       87.47       91.99      5.39 o
   8  16   8        2.15        2.56      2.60 o
   9  16   8        2.61       -1.41      2.37 o
  10  16   8        0.81        3.94      3.94 o
 -10  17   8        0.38        3.05      2.60 o
  -9  17   8        0.31       -0.49      2.24 o
  -8  17   8        0.01        2.49      1.88 o
  -7  17   8        0.82       -1.59      1.59 o
  -6  17   8       70.81       69.91      3.19 o
  -5  17   8        3.74        0.62      1.48 o
  -4  17   8        1.53       -0.12      1.40 o
  -3  17   8       56.96       61.62      3.55 o
  -2  17   8        3.77        0.90      1.85 o
  -1  17   8       11.22        9.16      2.49 o
   0  17   8       76.59       85.27      4.88 o
   1  17   8       46.89       50.04      3.83 o
   2  17   8       12.32       15.85      2.60 o
   3  17   8        9.18        6.67      2.49 o
   4  17   8       11.05        7.15      1.70 o
   5  17   8       15.81       15.26      2.08 o
   6  17   8        0.68        0.16      1.99 o
   7  17   8        8.25       10.61      2.83 o
   8  17   8        2.77        2.53      2.71 o
   9  17   8        0.20       -0.99      3.70 o
 -10  18   8        0.02       -1.97      3.94 o
  -9  18   8        0.40        0.92      2.37 o
  -8  18   8        4.26        4.43      2.46 o
  -7  18   8       55.59       60.67      3.27 o
  -6  18   8        3.27        5.11      1.95 o
  -5  18   8      149.52      158.65      5.58 o
  -4  18   8       13.51       13.02      4.00 o
  -3  18   8        6.51        5.02      1.78 o
  -2  18   8        0.41        1.70      1.85 o
  -1  18   8        6.84        6.75      2.07 o
   0  18   8        0.02       -0.33      1.71 o
   1  18   8       31.04       32.52      3.48 o
   2  18   8       12.57        9.80      3.61 o
   3  18   8       53.50       46.73      4.00 o
   4  18   8       38.67       39.40      8.13 o
   5  18   8       13.67       14.11      3.27 o
   6  18   8       27.25       28.58      6.27 o
   7  18   8        0.01       -4.19      4.19 o
   8  18   8        0.26       -1.05      2.60 o
  -9  19   8        7.29       10.46      2.95 o
  -8  19   8        5.84       10.68      2.79 o
  -7  19   8       13.13       12.68      2.36 o
  -6  19   8       41.33       45.69      3.22 o
  -5  19   8        8.72       12.81      2.79 o
  -4  19   8        0.02        0.78      1.88 o
  -3  19   8       21.04       16.57      2.36 o
  -2  19   8      109.72      114.77      5.18 o
  -1  19   8        7.15       10.58      2.84 o
   0  19   8       68.21       72.10      4.69 o
   1  19   8        0.88        2.26      1.88 o
   2  19   8       58.81       80.81      7.39 o
   3  19   8       29.58       29.60      3.48 o
   4  19   8      110.59      115.95      6.09 o
   5  19   8       46.95       46.80      3.60 o
   6  19   8        0.38       -1.95      1.95 o
   7  19   8        3.12        1.25      2.60 o
   8  19   8        3.36        2.46      4.43 o
  -8  20   8        2.64        3.35      2.60 o
  -7  20   8        0.02        1.78      1.95 o
  -6  20   8        8.59        3.19      2.60 o
  -5  20   8       12.61       10.84      2.79 o
  -4  20   8       22.83       30.23      5.17 o
  -3  20   8        3.26        5.53      2.07 o
  -2  20   8       37.01       44.97      3.51 o
  -1  20   8       22.81       27.14      3.06 o
   0  20   8        0.38        1.31      1.99 o
   1  20   8       43.47       47.47      4.00 o
   2  20   8       13.06        6.90      4.43 o
   3  20   8        0.23       -1.79      1.79 o
   4  20   8        0.26        1.22      2.60 o
   5  20   8       14.54       15.21      8.87 o
   6  20   8        4.02        2.94      2.91 o
   7  20   8       23.08       21.29      3.48 o
  -8  21   8        2.33        6.16      3.20 o
  -7  21   8       15.13        9.36      3.14 o
  -6  21   8       26.38       29.11      4.68 o
  -5  21   8       20.05       16.99      3.14 o
  -4  21   8        2.37        5.42      2.60 o
  -3  21   8        0.00        0.32      1.79 o
  -2  21   8        5.15        4.31      4.44 o
  -1  21   8       10.82       10.76      2.53 o
   0  21   8        6.05        5.65      2.36 o
   1  21   8        0.15        0.20      1.95 o
   2  21   8        1.32        0.59      2.60 o
   3  21   8        0.51       -0.59      2.60 o
   4  21   8       15.28       11.38      7.39 o
   5  21   8        1.68        3.20      3.14 o
   6  21   8        0.00        1.77      2.95 o
  -7  22   8       13.96       13.84      3.30 o
  -6  22   8        2.45       -0.30      2.60 o
  -5  22   8        4.47        5.17      2.79 o
  -4  22   8        3.26        0.42      4.19 o
  -3  22   8       30.98       32.03      3.65 o
  -2  22   8       16.43       21.60      3.27 o
  -1  22   8        4.94        4.09      2.19 o
   0  22   8        0.75        0.27      2.15 o
   1  22   8        6.10        8.75      2.99 o
   2  22   8        0.09        2.99      2.60 o
   3  22   8        2.57        1.23      2.79 o
   4  22   8       57.44       71.45      6.90 o
   5  22   8       12.76        5.67      6.16 o
  -6  23   8        9.69       10.84      4.43 o
  -5  23   8        1.00        1.94      2.60 o
  -4  23   8        4.98        4.43      2.79 o
  -3  23   8       12.81       15.77      4.93 o
  -2  23   8       31.28       37.15      3.39 o
  -1  23   8        0.25        2.76      2.19 o
   0  23   8        0.25        3.22      2.73 o
   1  23   8       19.66       25.96      7.39 o
   2  23   8        0.27        0.80      2.72 o
   3  23   8        0.01       -3.85      5.17 o
   4  23   8        0.40        0.38      2.95 o
  -4  24   8        0.17       -3.45      3.45 o
  -3  24   8       12.63       14.29      4.93 o
  -2  24   8        2.38        4.43      4.43 o
  -1  24   8       51.92       54.59      4.09 o
   0  24   8        9.07        8.76      2.71 o
   1  24   8       51.39       61.38      5.29 o
   2  24   8       15.16       15.27      4.93 o
   3  24   8       24.38       24.14      5.42 o
 -14   1   9       11.07       16.32      3.14 o
 -13   1   9        8.51       13.19      3.20 o
 -12   1   9        3.38        3.21      2.14 o
 -11   1   9       12.92       13.25      1.98 o
 -10   1   9       10.55        7.90      1.70 o
  -9   1   9       26.62       28.94      1.67 o
  -8   1   9       12.45       13.80      1.19 o
  -7   1   9       42.65       42.12      1.61 o
  -6   1   9       95.93       90.80      2.27 o
  -5   1   9      191.39      193.82      3.09 o
  -4   1   9       70.01       74.03      1.79 o
  -3   1   9       70.10       67.50      1.65 o
  -2   1   9        2.52        3.13      0.58 o
  -1   1   9       89.33       90.50      2.76 o
   0   1   9       14.88       15.92      0.97 o
   1   1   9      124.34      128.93      2.26 o
   2   1   9      157.22      167.70      3.02 o
   3   1   9       22.36       23.59      1.18 o
   4   1   9       69.41       68.13      1.85 o
   5   1   9       34.52       31.47      2.16 o
   6   1   9        0.93        0.74      0.99 o
   7   1   9       45.15       41.80      2.08 o
   8   1   9       14.79       19.46      1.79 o
   9   1   9       44.34       44.59      3.14 o
  10   1   9       19.29       17.03      2.44 o
  11   1   9       19.36       27.04      2.79 o
  12   1   9        0.00       -1.89      1.89 o
 -13   2   9        0.84        1.25      3.45 o
 -12   2   9        0.00        4.63      2.60 o
 -11   2   9        0.03        0.22      1.59 o
 -10   2   9        0.99        0.04      1.40 o
  -9   2   9        7.94       10.07      1.26 o
  -8   2   9       15.24       12.87      1.16 o
  -7   2   9       25.93       26.16      1.36 o
  -6   2   9      203.15      185.07      3.40 o
  -5   2   9        3.16        2.58      0.89 o
  -4   2   9       96.71       97.07      2.02 o
  -3   2   9      147.27      144.62      2.84 o
  -2   2   9        0.20        0.74      0.61 o
  -1   2   9      478.32      458.93      9.42 o
   0   2   9      274.84      296.17      6.58 o
   1   2   9      485.73      503.62      6.61 o
   2   2   9        1.11        1.57      1.21 o
   3   2   9       71.40       67.39      1.81 o
   4   2   9      249.21      240.24      4.18 o
   5   2   9       54.39       50.71      1.69 o
   6   2   9       56.88       56.32      2.11 o
   7   2   9       13.65       16.31      1.56 o
   8   2   9        0.82        0.49      1.42 o
   9   2   9       47.50       44.66      3.14 o
  10   2   9        9.44        8.18      2.96 o
  11   2   9       23.64       25.14      2.79 o
  12   2   9        2.45        2.96      2.09 o
 -13   3   9        0.17       -2.44      2.44 o
 -12   3   9        1.08        1.23      4.19 o
 -11   3   9        3.49        1.90      1.75 o
 -10   3   9        0.01       -1.14      1.14 o
  -9   3   9        2.39       -0.72      1.01 o
  -8   3   9       33.92       34.17      1.53 o
  -7   3   9        1.71        2.78      0.85 o
  -6   3   9       22.98       21.28      1.25 o
  -5   3   9      186.55      183.14      3.34 o
  -4   3   9      505.46      499.36      7.99 o
  -3   3   9       11.56       11.64      0.96 o
  -2   3   9       63.85       60.19      1.73 o
  -1   3   9        0.58       -0.58      0.70 o
   0   3   9       40.08       37.01      1.40 o
   1   3   9      331.11      351.32      5.16 o
   2   3   9        0.01       -0.69      0.69 o
   3   3   9      205.40      200.46      3.44 o
   4   3   9        1.46       -0.05      0.77 o
   5   3   9       71.92       71.05      2.03 o
   6   3   9        7.66        7.68      1.07 o
   7   3   9        3.50        3.57      1.23 o
   8   3   9        0.02       -0.80      1.31 o
   9   3   9       79.16       89.69      4.76 o
  10   3   9        4.47        6.76      1.89 o
  11   3   9       11.31        7.14      2.44 o
  12   3   9       26.76       31.11      2.95 o
 -13   4   9        2.07        3.22      2.60 o
 -12   4   9        0.04        2.58      2.24 o
 -11   4   9        7.07        6.94      2.00 o
 -10   4   9        1.44        2.46      1.26 o
  -9   4   9        6.94        4.91      1.20 o
  -8   4   9       26.88       25.34      1.58 o
  -7   4   9        5.01        4.10      0.98 o
  -6   4   9        9.46       12.40      1.13 o
  -5   4   9       47.13       44.96      1.85 o
  -4   4   9       10.60       10.47      1.19 o
  -3   4   9       90.56       77.22      2.44 o
  -2   4   9      181.63      181.52      3.71 o
  -1   4   9      271.41      290.30      5.81 o
   0   4   9      265.43      268.14      4.57 o
   1   4   9      256.87      256.60      4.21 o
   2   4   9      165.72      183.48      3.56 o
   3   4   9       14.01       17.63      1.19 o
   4   4   9      185.12      180.77      3.87 o
   5   4   9       23.22       24.55      1.62 o
   6   4   9       47.68       52.98      2.39 o
   7   4   9       17.44       18.35      1.44 o
   8   4   9        0.59        0.82      1.42 o
   9   4   9        0.04       -1.42      1.42 o
  10   4   9        0.06        0.00      1.74 o
  11   4   9       14.01       13.32      2.44 o
  12   4   9        0.06        0.25      2.09 o
 -13   5   9        0.60        1.45      2.60 o
 -12   5   9        0.80       -2.24      2.24 o
 -11   5   9       40.28       45.63      2.62 o
 -10   5   9       11.70       12.07      1.58 o
  -9   5   9       10.83        8.71      1.42 o
  -8   5   9       37.12       40.71      1.80 o
  -7   5   9       38.58       38.20      1.71 o
  -6   5   9      306.24      292.14      4.96 o
  -5   5   9      245.06      242.94      4.69 o
  -4   5   9        3.46        3.47      1.05 o
  -3   5   9      102.62      101.81      2.68 o
  -2   5   9      184.02      177.90      4.53 o
  -1   5   9        0.83        3.70      0.87 o
   0   5   9      146.13      153.44      3.11 o
   1   5   9        1.95        3.02      0.99 o
   2   5   9      171.73      156.51      3.22 o
   3   5   9       81.78       68.53      1.98 o
   4   5   9      117.87      109.20      2.86 o
   5   5   9       79.84       76.39      2.53 o
   6   5   9        4.72        3.60      1.28 o
   7   5   9       11.41       11.20      2.99 o
   8   5   9       44.46       44.06      4.19 o
   9   5   9        9.34        7.86      1.79 o
  10   5   9       58.70       67.11      5.09 o
  11   5   9       16.91       17.18      2.60 o
  12   5   9        0.62        0.49      5.42 o
 -13   6   9       22.68       25.13      3.65 o
 -12   6   9       21.82       21.46      3.30 o
 -11   6   9        6.05        6.43      1.91 o
 -10   6   9       49.76       62.09      3.12 o
  -9   6   9       39.31       41.69      2.36 o
  -8   6   9       40.18       46.08      2.00 o
  -7   6   9        4.01        4.09      1.04 o
  -6   6   9       12.14       10.88      1.32 o
  -5   6   9      133.13      151.88      3.47 o
  -4   6   9        5.92        1.79      0.94 o
  -3   6   9        0.17        0.19      0.86 o
  -2   6   9       73.70       63.94      2.56 o
  -1   6   9       14.39       10.25      1.10 o
   0   6   9      131.09      135.77      3.68 o
   1   6   9      702.64      657.44     16.99 o
   2   6   9        1.48        0.53      1.09 o
   3   6   9       77.13       71.48      2.26 o
   4   6   9       10.72       13.28      1.22 o
   5   6   9       12.60       14.57      1.40 o
   6   6   9        0.14       -1.06      1.06 o
   7   6   9       74.63       84.01      3.48 o
   8   6   9       96.96      109.39      7.39 o
   9   6   9        4.53        4.68      2.09 o
  10   6   9        8.00       10.00      1.88 o
  11   6   9        2.31        1.15      1.71 o
  12   6   9        2.81        1.48      5.42 o
 -13   7   9        0.29        1.80      2.95 o
 -12   7   9        0.19       -0.52      2.08 o
 -11   7   9        0.01        0.02      1.79 o
 -10   7   9        0.04        0.33      1.53 o
  -9   7   9       18.57       20.58      1.88 o
  -8   7   9        8.40       10.98      1.34 o
  -7   7   9        6.33        4.95      1.28 o
  -6   7   9       63.40       57.59      2.19 o
  -5   7   9       32.47       39.35      1.84 o
  -4   7   9      109.24      109.57      2.87 o
  -3   7   9      108.22      113.99      3.12 o
  -2   7   9       52.81       58.72      2.50 o
  -1   7   9       37.23       34.38      1.95 o
   0   7   9      223.81      221.47      5.04 o
   1   7   9      136.50      126.98      4.05 o
   2   7   9       74.56       59.93      2.12 o
   3   7   9       31.35       27.96      1.53 o
   4   7   9      100.54      105.27      2.82 o
   5   7   9       18.44       18.43      1.80 o
   6   7   9       21.81       21.93      1.78 o
   7   7   9        0.69        0.43      1.50 o
   8   7   9       13.32       14.57      1.88 o
   9   7   9       38.03       42.75      3.30 o
  10   7   9       19.09       19.96      2.71 o
  11   7   9        0.00       -1.50      1.50 o
  12   7   9        1.59        0.00      3.45 o
 -13   8   9        0.00       -0.86      2.07 o
 -12   8   9        0.29       -1.79      1.79 o
 -11   8   9       10.58        8.46      2.14 o
 -10   8   9       54.32       58.47      3.08 o
  -9   8   9       22.29       21.22      2.53 o
  -8   8   9        0.18       -1.02      1.17 o
  -7   8   9        0.92       -0.95      0.95 o
  -6   8   9       17.12       14.11      1.35 o
  -5   8   9      101.14       99.12      2.81 o
  -4   8   9      153.63      153.94      3.81 o
  -3   8   9        4.79        3.37      1.07 o
  -2   8   9       24.46       25.95      1.75 o
  -1   8   9       70.27       76.47      2.79 o
   0   8   9       58.11       49.96      2.49 o
   1   8   9      152.71      157.26      4.02 o
   2   8   9        0.39        0.63      0.94 o
   3   8   9        4.30        3.16      1.34 o
   4   8   9       19.81       18.21      1.52 o
   5   8   9      138.22      133.70      3.52 o
   6   8   9        4.24        3.21      1.28 o
   7   8   9       19.49       25.22      2.24 o
   8   8   9        0.23        0.12      1.59 o
   9   8   9        6.22        6.65      2.09 o
  10   8   9        4.76        3.94      3.20 o
  11   8   9        0.82       -2.09      2.09 o
 -13   9   9        3.33        4.75      2.95 o
 -12   9   9        2.88        0.14      2.71 o
 -11   9   9        2.13        0.99      2.37 o
 -10   9   9        1.00        5.96      2.09 o
  -9   9   9        4.93        3.53      1.88 o
  -8   9   9       18.15       15.44      1.95 o
  -7   9   9        3.61        4.42      1.17 o
  -6   9   9       65.06       77.91      2.57 o
  -5   9   9       84.10       91.56      3.39 o
  -4   9   9       27.38       27.80      1.70 o
  -3   9   9       74.33       70.59      2.75 o
  -2   9   9      253.82      246.97      9.03 o
  -1   9   9        8.99        6.56      1.23 o
   0   9   9      162.06      165.60      4.70 o
   1   9   9        5.89        5.36      1.13 o
   2   9   9       29.66       28.84      1.81 o
   3   9   9        3.48        0.17      1.28 o
   4   9   9       61.86       59.13      2.92 o
   5   9   9       24.96       19.74      1.78 o
   6   9   9        2.53        2.99      1.38 o
   7   9   9        4.22        5.05      1.89 o
   8   9   9        3.91        3.25      1.79 o
   9   9   9       60.73       64.23      5.17 o
  10   9   9        6.42        7.64      2.71 o
  11   9   9        1.19       -1.97      2.09 o
 -12  10   9        0.24        0.77      2.37 o
 -11  10   9        0.11        0.14      2.46 o
 -10  10   9        1.08        1.87      2.03 o
  -9  10   9        8.69        7.72      2.07 o
  -8  10   9        0.60        1.22      1.45 o
  -7  10   9        0.06        0.33      1.04 o
  -6  10   9        7.31        5.87      1.22 o
  -5  10   9       44.18       41.20      2.09 o
  -4  10   9        1.75       -0.77      0.93 o
  -3  10   9       17.48       18.61      1.47 o
  -2  10   9       32.54       34.65      2.02 o
  -1  10   9       23.77       21.40      2.60 o
   0  10   9       58.89       57.67      4.93 o
   1  10   9      102.76       91.74      3.00 o
   2  10   9      165.10      158.04      4.48 o
   3  10   9        8.17        6.15      1.66 o
   4  10   9       67.87       74.31      3.60 o
   5  10   9       22.39       26.21      1.88 o
   6  10   9        4.41        6.44      1.53 o
   7  10   9       22.08       27.51      2.36 o
   8  10   9        0.16        1.13      1.79 o
   9  10   9       60.98       76.99      5.89 o
  10  10   9        5.44        1.97      2.24 o
  11  10   9        1.87       -1.23      2.09 o
 -12  11   9        5.47        5.30      2.72 o
 -11  11   9        1.02       -1.83      2.96 o
 -10  11   9        2.16        2.03      1.95 o
  -9  11   9        0.02        2.80      1.79 o
  -8  11   9        9.44        6.43      1.95 o
  -7  11   9        6.52        5.86      1.24 o
  -6  11   9       55.79       63.41      2.89 o
  -5  11   9       32.44       28.59      1.87 o
  -4  11   9       63.86       68.52      2.87 o
  -3  11   9       34.20       27.93      1.78 o
  -2  11   9        5.90        2.81      1.07 o
  -1  11   9       47.02       47.72      3.65 o
   0  11   9       10.10        5.56      2.75 o
   1  11   9       35.18       31.07      2.04 o
   2  11   9       43.64       44.01      2.41 o
   3  11   9       15.72       20.76      2.24 o
   4  11   9       18.07       17.60      2.17 o
   5  11   9        0.99        2.07      2.53 o
   6  11   9       19.54       25.03      2.02 o
   7  11   9        7.54       10.69      1.95 o
   8  11   9        6.47        7.67      2.07 o
   9  11   9        3.17        4.56      2.12 o
  10  11   9       25.57       24.99      3.14 o
  11  11   9        3.33        0.99      3.45 o
 -12  12   9        0.06       -1.48      4.43 o
 -11  12   9       11.69       14.29      3.08 o
 -10  12   9        5.51        8.93      3.45 o
  -9  12   9        3.49        3.74      2.17 o
  -8  12   9        0.01       -0.14      1.66 o
  -7  12   9        5.66        4.97      1.59 o
  -6  12   9       11.36       12.14      1.52 o
  -5  12   9        2.41        3.21      1.41 o
  -4  12   9        0.05       -0.32      1.19 o
  -3  12   9       24.33       22.00      1.73 o
  -2  12   9       11.82        6.68      1.53 o
  -1  12   9       50.80       52.35      3.83 o
   0  12   9       86.48       78.03      5.17 o
   1  12   9        0.07       -1.16      1.16 o
   2  12   9       12.59        7.81      1.80 o
   3  12   9       10.22       14.36      2.07 o
   4  12   9       95.10       87.36      6.77 o
   5  12   9       68.69       67.47      4.64 o
   6  12   9        6.88        7.39      1.99 o
   7  12   9       24.85       30.19      2.65 o
   8  12   9        1.66        2.15      1.95 o
   9  12   9        0.20       -0.25      1.79 o
  10  12   9        4.74        5.17      2.71 o
 -11  13   9        1.18       -1.85      2.72 o
 -10  13   9        7.75       13.12      3.08 o
  -9  13   9       66.82       83.94      4.53 o
  -8  13   9        0.00        1.07      2.46 o
  -7  13   9        3.64        1.15      1.71 o
  -6  13   9       27.92       30.28      2.14 o
  -5  13   9       30.61       26.92      2.02 o
  -4  13   9       80.27       78.18      3.17 o
  -3  13   9        0.17       -1.11      1.11 o
  -2  13   9       33.46       33.93      5.36 o
  -1  13   9        1.65        1.95      1.86 o
   0  13   9        6.60        2.32      1.66 o
   1  13   9        4.41        5.38      2.45 o
   2  13   9       56.49       66.13      3.22 o
   3  13   9       11.79        9.20      3.41 o
   4  13   9        1.66        2.83      1.88 o
   5  13   9       49.42       59.61      3.95 o
   6  13   9       38.23       40.02      3.00 o
   7  13   9        7.46        6.73      2.60 o
   8  13   9       19.00       20.94      5.42 o
   9  13   9       11.11        8.92      2.31 o
  10  13   9        8.44        9.61      2.36 o
 -11  14   9        5.21        8.92      3.08 o
 -10  14   9       29.98       28.09      4.93 o
  -9  14   9        4.56        8.38      3.94 o
  -8  14   9       21.74       27.89      3.45 o
  -7  14   9       28.00       28.44      2.65 o
  -6  14   9       15.13       19.47      1.95 o
  -5  14   9       28.85       29.17      2.16 o
  -4  14   9        4.81        5.73      1.48 o
  -3  14   9       57.36       59.65      3.00 o
  -2  14   9       18.85       14.66      3.16 o
  -1  14   9       26.62       17.22      5.57 o
   0  14   9        2.48        1.63      1.56 o
   1  14   9       39.48       33.41      3.14 o
   2  14   9        0.41        1.08      1.19 o
   3  14   9       18.96       27.99      3.08 o
   4  14   9       26.05       25.48      3.87 o
   5  14   9       55.19       64.41      3.75 o
   6  14   9       72.31       84.24      4.29 o
   7  14   9        1.40       -2.24      2.24 o
   8  14   9        3.73        2.33      2.60 o
   9  14   9        2.13        2.86      2.60 o
  10  14   9       18.04       21.68      4.93 o
 -10  15   9       30.56       36.46      5.42 o
  -9  15   9        0.02        0.99      3.45 o
  -8  15   9        1.01        0.38      2.24 o
  -7  15   9        4.54        5.74      2.07 o
  -6  15   9        1.16        1.26      1.59 o
  -5  15   9       34.60       31.47      2.33 o
  -4  15   9       14.14       14.26      1.85 o
  -3  15   9       75.50       85.48      3.62 o
  -2  15   9        8.95        6.56      2.07 o
  -1  15   9       27.25       23.62      4.30 o
   0  15   9       12.52        6.45      2.43 o
   1  15   9       10.40        5.39      3.14 o
   2  15   9       54.61       60.61      5.91 o
   3  15   9        2.35        4.14      2.25 o
   4  15   9        0.24        0.52      1.88 o
   5  15   9       23.65       24.18      3.14 o
   6  15   9        6.76        6.86      2.24 o
   7  15   9        9.54        9.85      2.95 o
   8  15   9        5.20        2.56      2.60 o
   9  15   9        2.86        3.22      3.45 o
 -10  16   9        0.27        0.00      3.45 o
  -9  16   9        2.11        4.93      3.45 o
  -8  16   9        0.15        1.34      2.46 o
  -7  16   9       15.18       20.78      2.95 o
  -6  16   9        0.04       -0.27      1.89 o
  -5  16   9       11.97        6.72      1.88 o
  -4  16   9       49.85       55.51      3.31 o
  -3  16   9        0.01       -2.09      2.09 o
  -2  16   9        4.42        6.15      2.07 o
  -1  16   9       10.42        7.26      2.07 o
   0  16   9        0.44       -1.71      1.71 o
   1  16   9        0.02       -0.44      1.56 o
   2  16   9        1.14       -0.45      2.00 o
   4  16   9        6.35        5.11      2.98 o
   5  16   9       69.35       34.98      6.41 o
   6  16   9       16.01       24.27      4.50 o
   7  16   9        3.73        3.82      2.72 o
   8  16   9        0.27        2.20      2.60 o
   9  16   9        0.75        1.97      4.43 o
  -9  17   9        5.12        8.87      3.94 o
  -8  17   9        3.97        1.48      2.96 o
  -7  17   9        0.53       -0.34      2.24 o
  -6  17   9        0.21        0.00      2.09 o
  -5  17   9        0.01       -1.31      1.71 o
  -4  17   9       63.43       70.49      4.88 o
  -3  17   9        2.26       -0.61      2.24 o
  -2  17   9        8.62        4.01      2.31 o
  -1  17   9       68.13       78.05      7.39 o
   0  17   9        0.70       -1.36      1.79 o
   1  17   9       14.89        9.73      3.86 o
   2  17   9       57.00       60.61      6.41 o
   3  17   9        4.72        2.48      1.95 o
   4  17   9       29.18       29.18      6.12 o
   5  17   9        0.02       -0.10      2.03 o
   6  17   9       72.50       80.63     19.96 o
   7  17   9       23.25       21.72      3.43 o
   8  17   9        2.05        2.37      2.72 o
  -9  18   9        4.35       -0.99      3.45 o
  -8  18   9        0.00        0.00      2.96 o
  -7  18   9       17.00       16.80      3.14 o
  -6  18   9        0.00       -0.15      2.24 o
  -5  18   9       12.96       15.27      4.43 o
  -4  18   9       35.72       35.23      3.83 o
  -3  18   9        3.49       -0.13      2.60 o
  -2  18   9        0.34        1.07      1.95 o
  -1  18   9       70.02       70.64      4.69 o
   0  18   9       49.63       50.07      4.18 o
   1  18   9        0.85       -0.08      1.88 o
   2  18   9        5.23        3.48      2.60 o
   3  18   9        5.71        4.39      2.03 o
   4  18   9        3.31        0.24      1.95 o
   5  18   9        7.88        8.90      3.26 o
   6  18   9       41.04       46.32      4.19 o
   7  18   9        4.51        1.18      2.96 o
   8  18   9        0.03       -0.49      3.94 o
  -8  19   9        7.66        9.36      3.94 o
  -7  19   9        4.58       -0.42      2.24 o
  -6  19   9       33.59       35.48      5.42 o
  -5  19   9        5.15        7.39      3.94 o
  -4  19   9        0.11       -2.01      2.24 o
  -3  19   9       10.71       10.26      3.94 o
  -2  19   9        6.26        7.80      2.30 o
  -1  19   9        0.02       -0.62      1.95 o
   0  19   9        0.47        0.03      2.66 o
   1  19   9        0.28        2.14      1.99 o
   2  19   9        1.95        0.74      2.44 o
   3  19   9       24.65       30.09      3.83 o
   4  19   9        0.70        1.72      2.17 o
   5  19   9        0.52        1.48      2.79 o
   6  19   9       29.54       38.87      4.00 o
   7  19   9        2.58       -0.26      2.32 o
  -8  20   9       10.49       10.84      3.94 o
  -7  20   9        0.35       -3.45      3.45 o
  -6  20   9        4.40        4.43      3.94 o
  -5  20   9        0.38        1.48      3.94 o
  -4  20   9        4.22        3.88      4.68 o
  -3  20   9       24.17       27.50      3.70 o
  -2  20   9        0.16       -0.39      2.23 o
  -1  20   9       20.18       17.50      2.77 o
   0  20   9        0.05        0.75      2.07 o
   1  20   9        2.59        1.91      2.07 o
   2  20   9        3.99        1.97      2.44 o
   3  20   9        6.73        4.40      4.19 o
   4  20   9       43.40       47.80      6.41 o
   5  20   9        0.71       -2.71      2.79 o
   6  20   9        6.25        4.05      5.67 o
  -7  21   9        1.43        0.99      3.45 o
  -6  21   9        1.21        1.48      3.94 o
  -5  21   9        0.36       -3.45      3.45 o
  -4  21   9        0.10       -0.99      3.45 o
  -3  21   9        2.65        2.83      2.60 o
  -2  21   9        3.66        4.72      2.60 o
  -1  21   9        0.53        3.64      2.39 o
   0  21   9       34.65       36.69      4.94 o
   1  21   9       14.85       15.92      6.41 o
   2  21   9       10.69        8.33      7.64 o
   3  21   9        0.35        0.49      2.79 o
   4  21   9       17.12       16.86      9.36 o
   5  21   9        4.00        3.70      3.14 o
  -5  22   9        7.61        6.90      4.43 o
  -4  22   9       16.56       23.16      5.42 o
  -3  22   9        5.10        4.68      2.79 o
  -2  22   9        1.05        2.27      2.96 o
  -1  22   9        0.10        3.58      2.36 o
   0  22   9        3.05        0.31      2.22 o
   1  22   9        2.51        3.67      3.08 o
   2  22   9       16.47       18.30      7.39 o
   3  22   9        0.00       -0.22      4.19 o
   4  22   9        0.08       -3.45      3.94 o
  -2  23   9        0.33        1.26      3.70 o
  -1  23   9        6.51        5.62      2.59 o
   0  23   9        6.64        7.20      2.86 o
   1  23   9       29.76       37.26      4.47 o
   2  23   9        1.61        4.43      3.94 o
 -13   0  10        1.85        5.91      3.94 o
 -12   0  10        4.70       12.14      3.30 o
 -11   0  10       49.69       48.66      4.49 o
 -10   0  10       28.72       29.91      3.19 o
  -9   0  10        9.03       10.60      1.95 o
  -8   0  10        3.09        1.41      1.28 o
  -7   0  10        0.02       -1.13      1.13 o
  -6   0  10      107.75      111.84      3.33 o
  -5   0  10      198.61      196.73      4.56 o
  -4   0  10       71.61       82.81      2.86 o
  -3   0  10       72.44       69.74      3.42 o
  -2   0  10       12.30       11.43      2.24 o
  -1   0  10       10.11        4.05      1.37 o
   0   0  10      112.27      132.25      5.65 o
   1   0  10      235.02      225.67      9.36 o
   2   0  10        7.45        8.72      1.40 o
   3   0  10      329.82      344.66      7.44 o
   4   0  10       32.83       32.37      1.98 o
   5   0  10        3.49        2.37      1.37 o
   6   0  10        0.20        0.60      1.54 o
   7   0  10       20.02       23.63      2.60 o
   8   0  10       45.49       44.72      3.30 o
   9   0  10       55.83       49.67      3.43 o
  10   0  10       60.29       67.01      5.91 o
  11   0  10        9.56        7.39      3.45 o
 -13   1  10       10.80       14.42      3.45 o
 -12   1  10        0.04        3.02      2.30 o
 -11   1  10        0.09       -1.50      1.83 o
 -10   1  10        0.22        0.00      1.23 o
  -9   1  10        2.38        2.69      1.15 o
  -8   1  10       50.26       47.74      1.80 o
  -7   1  10       10.77        7.43      1.03 o
  -6   1  10       27.99       28.43      1.33 o
  -5   1  10        0.95       -0.60      0.77 o
  -4   1  10        0.57       -0.05      0.73 o
  -3   1  10       60.10       57.62      2.14 o
  -2   1  10        5.01        5.62      1.36 o
  -1   1  10       27.97       28.20      1.93 o
   0   1  10        0.27        0.40      0.89 o
   1   1  10        0.16       -0.59      0.96 o
   2   1  10        1.64        0.63      0.83 o
   3   1  10      171.66      183.03      3.37 o
   4   1  10        9.56        9.16      1.01 o
   5   1  10       45.70       47.99      2.01 o
   6   1  10       39.40       48.89      2.33 o
   7   1  10       25.60       27.93      1.84 o
   8   1  10        6.95        5.91      1.48 o
   9   1  10        0.14        0.99      1.42 o
  10   1  10       10.68       10.02      3.45 o
  11   1  10       15.77       15.78      2.44 o
 -13   2  10        8.69       17.21      3.30 o
 -12   2  10        4.67        4.18      2.30 o
 -11   2  10        6.89        6.56      2.08 o
 -10   2  10       15.02       15.44      1.79 o
  -9   2  10       11.10       11.59      1.49 o
  -8   2  10        0.91        0.30      0.99 o
  -7   2  10        9.99        8.20      1.09 o
  -6   2  10        0.01       -0.72      0.72 o
  -5   2  10       20.67       19.53      1.15 o
  -4   2  10        0.04       -0.48      0.79 o
  -3   2  10       38.46       37.06      1.64 o
  -2   2  10        0.02       -0.89      0.89 o
  -1   2  10        6.40        4.08      0.98 o
   0   2  10        7.96        6.94      1.05 o
   1   2  10       85.09       89.17      3.05 o
   2   2  10       16.68       13.71      1.08 o
   3   2  10       73.54       68.33      1.95 o
   4   2  10       17.29       15.89      1.09 o
   5   2  10        0.07       -0.60      0.98 o
   6   2  10       76.24       77.20      2.75 o
   7   2  10        0.65        0.20      1.15 o
   8   2  10        0.08       -0.56      1.92 o
   9   2  10        0.61        3.12      1.71 o
  10   2  10        2.08       -0.76      1.89 o
  11   2  10        4.78        5.67      3.70 o
 -13   3  10        0.03        1.20      2.43 o
 -12   3  10        6.66        5.42      4.93 o
 -11   3  10        4.24        4.23      1.91 o
 -10   3  10        2.57        1.55      1.46 o
  -9   3  10       40.65       44.54      2.04 o
  -8   3  10        2.55        3.03      1.02 o
  -7   3  10       33.32       30.68      1.53 o
  -6   3  10        7.85        9.48      1.12 o
  -5   3  10       18.32       13.85      1.24 o
  -4   3  10       25.41       22.90      1.29 o
  -3   3  10      107.22      104.49      3.50 o
  -2   3  10       12.20       18.15      1.47 o
  -1   3  10      344.25      337.04      7.57 o
   0   3  10      323.32      299.43      6.07 o
   1   3  10        8.01        9.07      1.11 o
   2   3  10       32.66       33.27      1.51 o
   3   3  10       75.98       77.33      2.06 o
   4   3  10        4.42        6.78      1.02 o
   5   3  10        4.88        4.72      1.18 o
   6   3  10        8.44        8.83      1.32 o
   7   3  10        7.13       11.05      1.53 o
   8   3  10        0.00       -0.62      1.23 o
   9   3  10       19.51       28.00      2.36 o
  10   3  10        4.47        2.64      1.79 o
  11   3  10        5.39        7.14      2.71 o
 -13   4  10        0.32        0.37      4.93 o
 -12   4  10       14.11       16.33      3.30 o
 -11   4  10        0.49        0.13      1.88 o
 -10   4  10       20.47       28.47      2.11 o
  -9   4  10        2.70        1.92      1.35 o
  -8   4  10        0.00       -0.93      0.93 o
  -7   4  10       18.51       21.78      1.46 o
  -6   4  10       34.94       41.80      1.79 o
  -5   4  10       47.62       46.88      1.99 o
  -4   4  10        0.49       -0.40      0.94 o
  -3   4  10      286.08      281.21      5.93 o
  -2   4  10        0.01        1.97      0.98 o
  -1   4  10       62.63       56.37      2.60 o
   0   4  10       13.28       12.21      1.86 o
   1   4  10      164.60      164.75      3.81 o
   2   4  10      162.03      154.95      3.62 o
   3   4  10       13.84       14.99      1.11 o
   4   4  10       13.74       12.79      1.23 o
   5   4  10        0.17       -1.01      1.01 o
   6   4  10      103.30      115.48      3.53 o
   7   4  10       13.94       14.23      1.59 o
   8   4  10       40.20       45.45      2.74 o
   9   4  10       33.90       32.51      2.90 o
  10   4  10       46.25       42.87      3.60 o
  11   4  10        1.47        1.14      2.24 o
 -13   5  10        0.67       -0.92      2.60 o
 -12   5  10        0.45       -0.49      1.99 o
 -11   5  10        4.89        4.22      3.53 o
 -10   5  10       29.52       31.38      2.30 o
  -9   5  10        2.43        2.15      1.47 o
  -8   5  10        0.02        0.24      1.02 o
  -7   5  10       69.82       71.46      2.35 o
  -6   5  10       11.70       11.84      1.33 o
  -5   5  10      179.70      177.81      4.01 o
  -4   5  10      105.69      106.23      2.91 o
  -3   5  10       12.45        7.43      1.36 o
  -2   5  10       25.03       22.81      1.63 o
  -1   5  10      288.03      289.27      6.82 o
   0   5  10        0.07        0.44      1.18 o
   1   5  10       23.14       26.27      1.76 o
   2   5  10      112.80      105.59      2.93 o
   3   5  10        0.51       -0.27      0.84 o
   4   5  10        3.31        3.27      1.01 o
   5   5  10        0.45       -0.01      0.98 o
   6   5  10       66.59       73.34      2.90 o
   7   5  10       41.56       41.33      2.01 o
   8   5  10        0.00        0.55      1.50 o
   9   5  10        0.06       -1.42      1.42 o
  10   5  10        2.51        2.19      1.79 o
  11   5  10        2.82        1.40      1.88 o
 -12   6  10        3.38        6.20      2.51 o
 -11   6  10        4.65        3.64      2.07 o
 -10   6  10        3.46        4.35      1.70 o
  -9   6  10        2.58        2.82      1.61 o
  -8   6  10        5.52        4.50      1.28 o
  -7   6  10        0.89        2.21      1.13 o
  -6   6  10        3.86        3.62      1.19 o
  -5   6  10      118.39      117.17      3.17 o
  -4   6  10        0.78        0.22      1.19 o
  -3   6  10        0.23       -0.13      1.19 o
  -2   6  10       33.45       32.18      1.83 o
  -1   6  10       73.25       61.16      2.69 o
   0   6  10      130.09      133.69      4.12 o
   1   6  10      175.61      186.32      4.54 o
   2   6  10       85.93       88.28      3.15 o
   3   6  10        5.76        4.55      1.71 o
   4   6  10        7.30        6.73      1.34 o
   5   6  10       10.75        8.83      1.53 o
   6   6  10        1.88        3.00      1.40 o
   7   6  10       14.27       15.74      1.84 o
   8   6  10        0.56        0.06      1.59 o
   9   6  10       20.29       15.04      2.50 o
  10   6  10        6.93        9.42      1.95 o
  11   6  10        1.49        4.43      1.88 o
 -12   7  10       22.80       31.23      3.67 o
 -11   7  10        1.09        3.60      1.95 o
 -10   7  10       34.48       39.82      2.89 o
  -9   7  10        0.83        2.81      1.85 o
  -8   7  10        4.63        5.55      1.47 o
  -7   7  10        3.55        2.53      1.16 o
  -6   7  10       11.18       12.25      1.42 o
  -5   7  10       37.07       30.22      1.73 o
  -4   7  10       36.38       38.20      2.28 o
  -3   7  10       48.75       48.64      2.50 o
  -2   7  10       43.06       42.11      2.68 o
  -1   7  10       29.42       28.39      2.35 o
   0   7  10       20.48       18.23      1.77 o
   1   7  10       45.32       45.01      2.05 o
   2   7  10        7.54        6.08      1.44 o
   3   7  10       27.43       22.68      1.95 o
   4   7  10       26.03       24.63      1.84 o
   5   7  10        3.65        2.91      1.49 o
   6   7  10       22.65       23.99      2.02 o
   7   7  10      114.86      121.35      3.93 o
   8   7  10        0.16        0.49      2.09 o
   9   7  10        8.50        5.96      1.88 o
  10   7  10       15.51       13.31      2.07 o
  11   7  10        3.17       -0.57      1.79 o
 -12   8  10        0.87        0.76      2.60 o
 -11   8  10        0.92        1.48      2.37 o
 -10   8  10        2.81        1.98      1.95 o
  -9   8  10        0.00        2.16      2.19 o
  -8   8  10        2.00       -0.13      1.28 o
  -7   8  10       14.02       14.22      1.52 o
  -6   8  10      121.52      138.28      3.54 o
  -5   8  10       27.91       35.56      2.05 o
  -4   8  10       25.73       22.48      1.88 o
  -3   8  10       65.40       57.69      2.58 o
  -2   8  10       52.13       54.39      2.97 o
  -1   8  10      242.24      242.81      7.10 o
   0   8  10       60.70       65.88      3.01 o
   1   8  10        5.47        5.93      1.16 o
   2   8  10       60.64       56.73      3.41 o
   3   8  10       41.64       42.12      2.84 o
   4   8  10      123.25      140.87      4.93 o
   5   8  10       92.82      100.60      3.44 o
   6   8  10       33.12       29.86      2.08 o
   7   8  10       19.73       22.59      2.99 o
   8   8  10       20.04       25.82      2.45 o
   9   8  10       27.52       22.73      2.95 o
  10   8  10        0.09       -0.29      2.00 o
  11   8  10        0.11       -1.48      3.45 o
 -12   9  10        0.74       -2.37      2.37 o
 -11   9  10        0.17        2.86      2.72 o
 -10   9  10        2.07        4.01      2.37 o
  -9   9  10       15.84       15.06      2.45 o
  -8   9  10        3.97        1.79      1.47 o
  -7   9  10        9.73       11.00      1.44 o
  -6   9  10       73.85       67.20      2.81 o
  -5   9  10        0.00       -0.42      1.31 o
  -4   9  10        9.18        8.46      1.57 o
  -3   9  10       32.01       36.55      2.20 o
  -2   9  10        0.48       -0.36      1.06 o
  -1   9  10        2.75        0.39      1.41 o
   0   9  10       14.75        9.92      2.13 o
   1   9  10        2.17        0.60      1.07 o
   2   9  10       48.04       44.11      4.05 o
   3   9  10       11.41        8.22      1.88 o
   4   9  10       29.05       33.56      2.74 o
   5   9  10        2.59        1.48      1.71 o
   6   9  10        1.99        2.19      1.53 o
   7   9  10       71.21       85.29      3.44 o
   8   9  10       41.18       51.78      3.10 o
   9   9  10        0.11       -1.40      2.24 o
  10   9  10        0.01       -2.46      2.46 o
 -12  10  10        5.11        8.87      4.93 o
 -11  10  10        1.00       -0.56      2.37 o
 -10  10  10        7.40        8.75      2.95 o
  -9  10  10        3.27        0.99      2.44 o
  -8  10  10        0.58       -0.58      1.30 o
  -7  10  10       33.90       36.94      2.27 o
  -6  10  10       53.12       50.12      3.19 o
  -5  10  10        6.75        6.54      1.63 o
  -4  10  10        0.10        0.59      1.31 o
  -3  10  10        0.81        2.59      1.38 o
  -2  10  10       11.00        7.31      2.28 o
  -1  10  10       16.80       14.68      2.96 o
   0  10  10        1.19        1.23      1.27 o
   1  10  10        0.13        0.37      1.05 o
   2  10  10       10.25        9.04      2.51 o
   3  10  10        5.58        5.44      2.21 o
   4  10  10       17.39       10.17      2.17 o
   5  10  10        9.24        5.00      1.96 o
   6  10  10       39.91       51.74      3.83 o
   7  10  10        0.12        0.07      1.57 o
   8  10  10       14.37       14.30      2.36 o
   9  10  10        0.34        1.06      2.24 o
  10  10  10        0.69       -2.24      2.24 o
 -11  11  10        0.56        0.83      2.72 o
 -10  11  10        1.30        0.77      2.37 o
  -9  11  10       34.50       40.36      3.33 o
  -8  11  10       12.03       11.88      1.82 o
  -7  11  10       12.25       16.12      2.08 o
  -6  11  10        1.56        1.42      1.45 o
  -5  11  10      100.25      108.06      3.81 o
  -4  11  10       82.71       84.06      3.34 o
  -3  11  10        5.62        6.54      1.57 o
  -2  11  10       32.30       31.88      3.14 o
  -1  11  10      101.61      102.12      7.88 o
   0  11  10       17.75       13.79      3.37 o
   1  11  10       33.25       37.37      3.30 o
   2  11  10       12.56       16.12      4.21 o
   3  11  10        1.42        0.19      1.66 o
   4  11  10       36.37       25.65      2.61 o
   5  11  10        1.99        3.42      1.88 o
   6  11  10       26.92       24.33      2.65 o
   7  11  10       15.74       19.83      2.56 o
   8  11  10        1.16        4.56      2.12 o
   9  11  10        6.68        9.28      2.24 o
  10  11  10        1.81        4.93      3.94 o
 -11  12  10        1.88        5.20      3.08 o
 -10  12  10        2.04        2.65      4.19 o
  -9  12  10        2.16        5.82      2.72 o
  -8  12  10       28.95       38.39      3.59 o
  -7  12  10        0.74        1.31      1.53 o
  -6  12  10        0.41        1.12      1.85 o
  -5  12  10       55.93       56.82      2.87 o
  -4  12  10        2.47        3.35      1.57 o
  -3  12  10        3.27        4.80      1.66 o
  -2  12  10        0.17        1.75      1.79 o
  -1  12  10       44.06       40.05      5.42 o
   0  12  10        3.90        2.89      1.99 o
   1  12  10       38.42       45.03      3.48 o
   2  12  10       81.01       95.99      4.97 o
   3  12  10       10.34       11.83      2.24 o
   4  12  10       62.45       63.22      4.34 o
   5  12  10        8.66        6.20      2.17 o
   6  12  10        9.13        8.34      2.28 o
   7  12  10        2.31        0.51      2.07 o
   8  12  10      122.33      144.93      6.62 o
   9  12  10       11.82       16.32      3.14 o
 -10  13  10        0.00       -0.99      3.45 o
  -9  13  10        8.22        5.91      3.94 o
  -8  13  10        0.29       -1.50      1.79 o
  -7  13  10        0.26        0.16      1.88 o
  -6  13  10        1.66        1.75      1.79 o
  -5  13  10        4.96        7.73      1.92 o
  -4  13  10       27.02       31.41      2.25 o
  -3  13  10        0.70        0.00      2.24 o
  -2  13  10       19.36       19.60      3.51 o
  -1  13  10        0.04       -1.17      1.59 o
   0  13  10      103.31       98.14      5.67 o
   1  13  10        7.93        3.17      1.92 o
   2  13  10        0.65        1.21      2.22 o
   3  13  10        0.00       -0.16      1.66 o
   4  13  10       50.33       54.53      4.00 o
   5  13  10      125.78      129.14      6.03 o
   6  13  10       10.51        9.19      2.32 o
   7  13  10       14.97       14.54      2.53 o
   8  13  10        0.87        1.71      2.60 o
   9  13  10        0.15       -2.76      2.96 o
 -10  14  10        1.49       -2.96      2.96 o
  -9  14  10        1.92        5.42      3.45 o
  -8  14  10        0.01       -0.19      2.24 o
  -7  14  10       21.51       19.66      2.95 o
  -6  14  10       31.98       36.26      2.93 o
  -5  14  10       26.51       27.31      2.74 o
  -4  14  10        4.06        3.82      1.63 o
  -3  14  10       13.46        7.29      2.60 o
  -2  14  10        5.14        3.03      1.88 o
  -1  14  10       88.27      100.29      5.57 o
   0  14  10        5.73        0.18      2.13 o
   1  14  10        6.70        7.91      3.48 o
   2  14  10        5.55        3.30      4.93 o
   3  14  10        2.17        4.00      1.95 o
   4  14  10       41.84       50.29      4.18 o
   5  14  10       10.78        7.05      2.24 o
   6  14  10        2.72        0.75      2.24 o
   7  14  10        8.52        6.30      2.43 o
   8  14  10        3.25        2.66      2.60 o
   9  14  10        0.37       -0.49      3.94 o
  -9  15  10        5.94        6.41      3.94 o
  -8  15  10       17.31       19.97      3.30 o
  -7  15  10        0.07        1.17      2.24 o
  -6  15  10        0.31       -2.42      2.42 o
  -5  15  10        1.48       -0.54      1.79 o
  -4  15  10       14.02       15.02      2.95 o
  -3  15  10       12.27       13.43      2.96 o
  -2  15  10        1.84       -1.73      1.73 o
  -1  15  10        2.72       -1.71      1.71 o
   0  15  10       55.21       49.03      4.18 o
   1  15  10       88.62      101.83      5.54 o
   2  15  10       17.47       12.14     10.10 o
   3  15  10       76.05       89.19      7.88 o
   4  15  10       55.41       62.07      5.42 o
   5  15  10       92.51      100.14      5.74 o
   6  15  10       40.30       38.80      6.94 o
   7  15  10        0.81        2.10      4.38 o
   8  15  10        0.16        0.74      2.79 o
  -9  16  10       21.49       28.09      4.93 o
  -8  16  10        0.20       -0.49      2.46 o
  -7  16  10       19.77       20.93      3.08 o
  -6  16  10        1.22        0.18      1.88 o
  -5  16  10       46.15       42.11      4.00 o
  -4  16  10      112.71      130.76      9.36 o
  -3  16  10        1.72        1.20      3.70 o
  -2  16  10       13.13       15.33      2.56 o
  -1  16  10       17.77       15.16      3.28 o
   0  16  10        8.59        4.00      2.77 o
   1  16  10       47.83       51.50      4.18 o
   2  16  10        6.89        5.49      2.71 o
   3  16  10        2.78        0.14      2.37 o
   4  16  10       36.45       50.92      5.42 o
   5  16  10        2.07        4.90      2.24 o
   6  16  10       29.96       33.32      7.24 o
   7  16  10        8.15        7.03      3.52 o
   8  16  10       12.31       12.81      4.93 o
  -8  17  10       14.83       15.45      6.16 o
  -7  17  10        5.51        7.14      2.79 o
  -6  17  10       28.33       32.72      3.65 o
  -5  17  10        4.56        1.23      2.44 o
  -4  17  10        2.71        0.99      2.44 o
  -3  17  10        2.90        0.00      2.24 o
  -2  17  10        4.88        5.79      2.24 o
  -1  17  10        7.27        6.52      2.17 o
   0  17  10        1.01        3.05      2.03 o
   1  17  10        3.98        5.54      2.29 o
   2  17  10       58.17       60.61      6.41 o
   3  17  10       54.65       36.59     20.45 o
   4  17  10        0.33        1.71      2.60 o
   5  17  10       37.42       38.81      6.18 o
   6  17  10       42.99       42.30      4.00 o
   7  17  10        1.80        0.49      3.14 o
  -8  18  10        2.16        1.38      2.60 o
  -7  18  10       35.46       36.31      3.79 o
  -6  18  10       12.03       11.83      4.43 o
  -5  18  10       15.32       16.88      3.14 o
  -4  18  10        3.74        0.99      2.60 o
  -3  18  10        2.00        2.50      2.60 o
  -2  18  10        0.62        0.11      2.07 o
  -1  18  10        0.57        0.22      1.95 o
   0  18  10        4.89        2.30      1.99 o
   1  18  10       13.48       10.74      4.93 o
   2  18  10       11.10        5.51      5.17 o
   3  18  10        0.86        0.62      2.60 o
   4  18  10        2.30        2.86      2.72 o
   5  18  10        2.62        4.99      3.20 o
   6  18  10        4.76        2.26      2.38 o
  -7  19  10        0.26       -3.45      3.45 o
  -6  19  10       11.28       10.84      4.43 o
  -5  19  10        0.24        1.48      3.45 o
  -4  19  10       23.11       25.97      4.43 o
  -3  19  10        8.46       11.86      3.14 o
  -2  19  10       13.27       13.29      2.71 o
  -1  19  10       13.59       16.27      2.71 o
   0  19  10       17.28       12.56      2.45 o
   1  19  10       28.23       32.52      5.42 o
   2  19  10        1.94        1.72      2.79 o
   3  19  10       44.28       33.25     20.20 o
   4  19  10        0.03        0.49      2.79 o
   5  19  10        7.49        3.19      2.95 o
   6  19  10        1.57        3.94      4.43 o
  -6  20  10        1.54        6.41      3.94 o
  -5  20  10        1.77       -1.97      3.45 o
  -4  20  10        1.20        3.20      2.79 o
  -3  20  10        0.23       -2.01      2.24 o
  -2  20  10        0.15       -0.49      2.44 o
  -1  20  10       14.86       11.22      2.71 o
   0  20  10        5.13        3.99      2.43 o
   1  20  10        0.62        1.59      2.95 o
   2  20  10        6.19        8.69      3.30 o
   3  20  10        2.29        1.72      3.14 o
   4  20  10       13.31       11.24      7.14 o
   5  20  10        0.90        2.96      4.43 o
  -4  21  10        0.37        0.99      3.94 o
  -3  21  10       11.06       14.50      3.30 o
  -2  21  10        9.63       10.59      3.14 o
  -1  21  10        1.89        4.15      2.43 o
   0  21  10        0.19        1.58      2.43 o
   1  21  10        1.23        6.02      3.08 o
   2  21  10        0.81       -0.05      3.08 o
   3  21  10        1.80        3.94      3.94 o
  -3  22  10        3.46        4.43      3.94 o
  -2  22  10       11.75       12.32      3.14 o
  -1  22  10        0.31        2.53      2.48 o
   0  22  10        0.71        2.24      2.34 o
   1  22  10       22.13       27.11      6.41 o
   2  22  10        3.16        0.49      3.94 o
 -12   1  11       11.96       11.88      2.59 o
 -11   1  11        5.55        6.82      1.91 o
 -10   1  11        4.32        3.88      1.36 o
  -9   1  11        0.02       -0.30      1.11 o
  -8   1  11        3.76        3.17      1.17 o
  -7   1  11       71.09       75.74      2.59 o
  -6   1  11        1.94        0.32      0.91 o
  -5   1  11       26.05       25.92      1.33 o
  -4   1  11        3.70        1.64      1.23 o
  -3   1  11        2.70        1.10      1.34 o
  -2   1  11       32.91       32.70      2.21 o
  -1   1  11       23.71       22.77      1.88 o
   0   1  11        4.63        4.95      1.05 o
   1   1  11      208.67      208.18      5.66 o
   2   1  11        0.54        0.36      1.14 o
   3   1  11       24.96       25.29      1.46 o
   4   1  11        0.82        0.58      1.06 o
   5   1  11        2.83        1.91      1.07 o
   6   1  11       26.12       25.53      1.88 o
   7   1  11       23.36       25.06      1.95 o
   8   1  11        3.04        3.85      1.85 o
   9   1  11        8.34        7.60      1.59 o
  10   1  11        0.65       -0.99      1.79 o
 -12   2  11        1.38        1.10      2.36 o
 -11   2  11        2.83        2.23      1.84 o
 -10   2  11        0.19       -1.23      1.23 o
  -9   2  11       18.03       16.76      1.62 o
  -8   2  11        0.09        0.65      0.98 o
  -7   2  11        7.61        6.17      1.04 o
  -6   2  11        0.79        2.11      0.97 o
  -5   2  11        6.91        6.29      1.22 o
  -4   2  11       34.16       28.54      1.73 o
  -3   2  11       12.72       14.99      1.85 o
  -2   2  11      250.66      261.13      6.58 o
  -1   2  11       25.50       22.16      2.27 o
   0   2  11       30.14       25.15      1.83 o
   1   2  11        7.83        2.75      1.59 o
   2   2  11      115.76      123.28      3.43 o
   3   2  11       19.23       23.79      1.51 o
   4   2  11      134.94      143.26      3.32 o
   5   2  11        2.52        0.43      1.07 o
   6   2  11        2.49        4.57      1.34 o
   7   2  11        1.35        0.56      1.40 o
   8   2  11        3.38        2.96      1.48 o
   9   2  11        8.46        8.10      1.84 o
  10   2  11        4.74        4.27      1.99 o
 -12   3  11        0.29        0.98      1.98 o
 -11   3  11        2.42        1.65      1.68 o
 -10   3  11        3.11        1.71      1.55 o
  -9   3  11        2.56        1.42      1.21 o
  -8   3  11        2.30        2.63      1.19 o
  -7   3  11       13.25       11.21      1.23 o
  -6   3  11        2.15        1.69      1.05 o
  -5   3  11       10.55       14.28      1.41 o
  -4   3  11       50.96       42.95      2.21 o
  -3   3  11      161.66      160.66      4.78 o
  -2   3  11       24.31       26.36      2.04 o
  -1   3  11        6.64        6.85      1.58 o
   0   3  11       54.26       52.93      4.85 o
   1   3  11       74.01       76.02      3.32 o
   2   3  11      164.72      163.23      4.13 o
   3   3  11       18.71       16.91      1.47 o
   4   3  11        1.81        1.09      1.16 o
   5   3  11        0.17       -0.15      1.14 o
   6   3  11       21.98       22.18      1.66 o
   7   3  11       41.75       47.18      2.45 o
   8   3  11        0.00        0.81      1.40 o
   9   3  11       21.28       21.00      2.08 o
  10   3  11        2.30        2.63      1.99 o
 -12   4  11        1.71       -0.11      1.91 o
 -11   4  11        3.39        4.22      2.20 o
 -10   4  11        0.42        0.54      1.79 o
  -9   4  11        3.52        3.48      1.44 o
  -8   4  11        2.01        0.43      1.28 o
  -7   4  11        5.54        6.08      1.37 o
  -6   4  11       14.28       13.76      1.41 o
  -5   4  11        1.28        0.97      1.21 o
  -4   4  11        6.25        3.81      1.30 o
  -3   4  11       94.23       91.51      3.67 o
  -2   4  11       11.22        7.55      1.48 o
  -1   4  11        0.18       -0.46      1.05 o
   0   4  11       25.31       22.31      2.58 o
   1   4  11      191.19      190.11      7.76 o
   2   4  11      174.51      188.75      4.54 o
   3   4  11       51.07       48.15      2.23 o
   4   4  11        2.88       -0.04      1.18 o
   5   4  11        0.47        0.08      1.09 o
   6   4  11        1.89        1.96      1.20 o
   7   4  11        0.65        1.30      1.34 o
   8   4  11        0.05       -0.77      1.40 o
   9   4  11        0.43        1.90      1.79 o
  10   4  11        0.32       -0.54      2.33 o
 -12   5  11        0.03       -0.34      2.07 o
 -11   5  11        0.07        0.30      2.07 o
 -10   5  11        2.33        3.29      1.91 o
  -9   5  11        3.99        3.96      1.49 o
  -8   5  11        1.05        0.84      1.47 o
  -7   5  11       97.89      101.82      3.20 o
  -6   5  11       32.13       32.14      1.88 o
  -5   5  11      142.48      140.75      4.11 o
  -4   5  11        0.84        0.25      1.30 o
  -3   5  11       12.38       14.28      1.79 o
  -2   5  11      185.56      178.50      5.19 o
  -1   5  11        1.49        0.16      1.07 o
   0   5  11      192.66      181.18      5.90 o
   1   5  11        1.09        1.08      1.59 o
   2   5  11       12.03        7.53      1.43 o
   3   5  11        2.15        1.20      1.42 o
   4   5  11        1.76        0.24      1.28 o
   5   5  11       16.40       13.07      1.47 o
   6   5  11       38.10       33.59      1.97 o
   7   5  11        0.55       -0.32      1.28 o
   8   5  11        0.96        0.94      1.40 o
   9   5  11       18.25       20.70      2.24 o
  10   5  11        0.40       -0.67      1.88 o
 -12   6  11        3.27       -2.17      2.17 o
 -11   6  11        4.67        6.52      2.36 o
 -10   6  11        0.94       -0.69      2.03 o
  -9   6  11       12.16       15.10      1.95 o
  -8   6  11        7.54       11.68      1.77 o
  -7   6  11        0.29        1.09      1.36 o
  -6   6  11       32.15       29.25      2.74 o
  -5   6  11       15.81       14.94      1.88 o
  -4   6  11       45.75       47.49      3.67 o
  -3   6  11       88.53       98.88      3.79 o
  -2   6  11       53.36       57.77      2.79 o
  -1   6  11        4.60        1.93      1.42 o
   0   6  11       35.10       35.85      2.33 o
   1   6  11        0.31       -1.05      1.28 o
   2   6  11      111.30      111.47      3.38 o
   3   6  11        0.09       -0.70      1.27 o
   4   6  11        3.73        2.24      1.45 o
   5   6  11        6.85        8.35      1.44 o
   6   6  11       58.33       68.58      2.92 o
   7   6  11        0.01       -1.09      1.16 o
   8   6  11        4.36        4.97      1.65 o
   9   6  11        1.87       -1.29      2.13 o
  10   6  11        8.94        9.53      2.17 o
 -12   7  11        1.64        5.91      4.43 o
 -11   7  11        0.11       -2.37      2.37 o
 -10   7  11        0.78        2.76      2.60 o
  -9   7  11        7.28        8.28      1.79 o
  -8   7  11        3.72        4.69      1.50 o
  -7   7  11        3.57        2.16      1.43 o
  -6   7  11       11.38        9.71      1.73 o
  -5   7  11       14.88       15.42      1.88 o
  -4   7  11       23.09       18.03      1.98 o
  -3   7  11        8.65        9.69      1.79 o
  -2   7  11        0.22       -0.48      1.09 o
  -1   7  11       10.57        7.98      2.49 o
   0   7  11       20.38       12.69      1.89 o
   1   7  11       62.99       58.33      3.53 o
   2   7  11        2.70        1.11      1.19 o
   3   7  11       59.77       68.31      3.68 o
   4   7  11       12.50       11.02      2.25 o
   5   7  11       56.18       54.89      3.31 o
   6   7  11       22.84       21.06      1.82 o
   7   7  11        1.27        0.14      1.36 o
   8   7  11        7.97        4.41      1.65 o
   9   7  11        0.04       -0.82      1.71 o
  10   7  11       10.46       10.39      2.17 o
 -11   8  11        6.03        5.08      2.72 o
 -10   8  11        2.03        4.99      3.45 o
  -9   8  11       16.06       19.54      2.14 o
  -8   8  11        3.38        3.96      1.92 o
  -7   8  11       55.58       64.29      3.79 o
  -6   8  11       10.87        8.90      1.73 o
  -5   8  11        2.73        3.22      1.57 o
  -4   8  11       11.60       11.23      1.82 o
  -3   8  11        4.46        3.58      1.66 o
  -2   8  11        2.77        3.46      1.30 o
  -1   8  11       58.36       59.92      3.58 o
   0   8  11        1.32        1.42      1.55 o
   1   8  11       14.65       12.54      1.75 o
   2   8  11       84.15       88.48      4.84 o
   3   8  11       22.95       20.67      2.53 o
   4   8  11       32.59       32.99      2.82 o
   5   8  11       15.92       18.03      2.36 o
   6   8  11        6.38        6.11      2.07 o
   7   8  11        1.46        1.84      1.59 o
   8   8  11        3.78        1.70      1.50 o
   9   8  11        0.97       -1.31      1.79 o
  10   8  11        6.73        5.91      2.44 o
 -11   9  11        1.88        4.72      2.95 o
 -10   9  11        0.00       -1.23      2.44 o
  -9   9  11       29.56       36.04      2.53 o
  -8   9  11        0.04        0.03      1.47 o
  -7   9  11        0.58        1.16      1.71 o
  -6   9  11       39.57       40.72      2.63 o
  -5   9  11        2.27        0.48      1.45 o
  -4   9  11       27.32       32.08      2.38 o
  -3   9  11        0.96        1.35      1.56 o
  -2   9  11       69.38       68.27      4.53 o
  -1   9  11       34.02       39.77      3.03 o
   0   9  11        5.80        2.53      1.42 o
   1   9  11        0.04       -0.73      1.11 o
   2   9  11        0.02        1.01      1.66 o
   3   9  11       25.13       26.10      2.91 o
   4   9  11        2.80        5.08      1.88 o
   5   9  11       76.74       71.09      3.88 o
   6   9  11       57.17       67.10      4.53 o
   7   9  11       26.33       27.11      3.48 o
   8   9  11        2.06        3.88      1.95 o
   9   9  11        3.88        3.58      1.88 o
 -11  10  11        0.12       -0.99      4.43 o
 -10  10  11        0.88       -0.49      2.60 o
  -9  10  11        0.00       -1.17      1.95 o
  -8  10  11        1.23        1.72      1.95 o
  -7  10  11        0.09       -1.11      1.66 o
  -6  10  11        5.26        8.40      2.17 o
  -5  10  11        2.36        1.15      1.53 o
  -4  10  11      183.10      181.61      6.16 o
  -3  10  11        5.94        5.42      1.85 o
  -2  10  11       59.75       73.40      8.38 o
  -1  10  11        0.17       -0.33      1.42 o
   0  10  11       12.69       11.50      2.13 o
   1  10  11       44.86       43.97      3.43 o
   2  10  11       14.67       11.45      4.04 o
   3  10  11        0.08       -1.77      1.79 o
   4  10  11        1.91        4.48      2.17 o
   5  10  11        0.72        0.00      1.88 o
   6  10  11       11.56       17.99      2.56 o
   7  10  11        9.27        9.71      3.22 o
   8  10  11        1.51        5.29      2.60 o
   9  10  11        3.33        3.19      2.60 o
 -10  11  11        0.82       -1.97      2.96 o
  -9  11  11       18.52       13.80      4.43 o
  -8  11  11        0.17        1.73      1.95 o
  -7  11  11       23.09       21.19      2.53 o
  -6  11  11        2.73        0.15      1.79 o
  -5  11  11       12.06       11.76      1.88 o
  -4  11  11       21.41       24.35      2.53 o
  -3  11  11       21.86       21.68      3.20 o
  -2  11  11       28.61       35.90      3.65 o
  -1  11  11        1.71        1.21      1.50 o
   0  11  11       19.20       15.77      3.06 o
   1  11  11        1.81        2.49      1.59 o
   2  11  11        1.36        0.75      1.66 o
   3  11  11        3.20        2.05      1.95 o
   4  11  11        0.33       -1.35      2.29 o
   5  11  11       44.86       42.39      3.39 o
   6  11  11       23.36       29.03      3.10 o
   7  11  11        5.99        9.20      2.45 o
   8  11  11        2.32        4.37      4.43 o
 -10  12  11       10.36       10.35      4.43 o
  -9  12  11       36.82       34.98      5.42 o
  -8  12  11        7.50        6.50      2.60 o
  -7  12  11       20.65       24.96      2.74 o
  -6  12  11        9.89        6.45      2.07 o
  -5  12  11        0.50       -1.11      1.79 o
  -4  12  11        8.44        8.84      2.07 o
  -3  12  11        1.51        2.04      2.60 o
  -2  12  11       19.25       14.39      2.36 o
  -1  12  11       30.95       33.43      3.65 o
   0  12  11        4.27        6.25      1.75 o
   1  12  11       29.13       16.57     12.32 o
   2  12  11       18.95       12.27      2.95 o
   3  12  11       14.46       15.18      2.53 o
   4  12  11       21.25       19.32      2.74 o
   5  12  11       32.59       33.35      4.73 o
   6  12  11        5.10       11.12      2.53 o
   7  12  11        0.12        0.00      2.79 o
   8  12  11       37.20       42.38      4.18 o
  -9  13  11        6.65        7.39      3.94 o
  -8  13  11       14.17       17.80      3.08 o
  -7  13  11        0.03       -1.14      1.88 o
  -6  13  11        7.49        7.30      2.35 o
  -5  13  11       65.75       77.70      3.96 o
  -4  13  11        4.67        1.72      2.44 o
  -3  13  11        0.00       -0.38      2.24 o
  -2  13  11       32.22       25.39      4.58 o
  -1  13  11       34.28       43.93      4.00 o
   0  13  11        3.38        3.81      2.47 o
   1  13  11        0.06        2.62      2.24 o
   2  13  11        0.05        2.82      4.43 o
   3  13  11       14.53       13.67      4.09 o
   4  13  11       27.46       28.79      3.08 o
   5  13  11        1.73        1.08      2.17 o
   6  13  11        1.50       -1.05      2.17 o
   7  13  11       40.01       44.51      3.68 o
   8  13  11        1.83       -0.74      3.20 o
  -9  14  11        2.11        2.96      3.45 o
  -8  14  11        2.21        0.69      2.60 o
  -7  14  11        2.67        3.23      2.07 o
  -6  14  11        2.96        3.05      2.03 o
  -5  14  11        9.72       12.00      2.32 o
  -4  14  11       10.21        8.90      4.68 o
  -3  14  11        0.62       -1.63      2.24 o
  -2  14  11       12.78       13.32      3.37 o
  -1  14  11       18.43       14.53      3.43 o
   0  14  11        8.20        5.08      2.17 o
   1  14  11        1.02       -0.61      2.24 o
   2  14  11       66.29       81.80      7.88 o
   3  14  11        5.76        3.68      2.60 o
   4  14  11       56.68       71.05      4.84 o
   5  14  11        1.89        3.86      2.32 o
   6  14  11       33.61       31.84      4.46 o
   7  14  11       20.10       21.29      3.06 o
  -9  15  11        0.21       -1.48      3.94 o
  -8  15  11        3.58        5.55      2.60 o
  -7  15  11        0.07       -1.06      2.24 o
  -6  15  11        1.19       -0.62      1.88 o
  -5  15  11       27.59       23.82      3.48 o
  -4  15  11        2.01        0.49      2.44 o
  -3  15  11        0.88       -0.53      2.24 o
  -2  15  11       42.14       37.32      3.22 o
  -1  15  11       14.04        9.13      2.36 o
   0  15  11       26.62       19.44      4.83 o
   1  15  11        3.92        3.05      2.46 o
   2  15  11        9.30        5.60      6.41 o
   3  15  11       24.91       17.33     12.81 o
   4  15  11        0.81        3.28      2.96 o
   5  15  11       62.53       65.79      4.88 o
   6  15  11       13.35       15.67      2.77 o
   7  15  11        2.85        1.08      2.24 o
  -8  16  11        2.69        4.28      2.72 o
  -7  16  11        2.99        0.34      2.24 o
  -6  16  11        0.15       -2.44      2.44 o
  -5  16  11       13.66       18.28      3.48 o
  -4  16  11        5.03        2.50      3.20 o
  -3  16  11        0.60       -1.23      2.44 o
  -2  16  11        0.00       -1.82      2.24 o
  -1  16  11        0.86        1.04      1.95 o
   0  16  11        3.26        1.33      1.95 o
   1  16  11       11.58        5.64      4.19 o
   2  16  11       20.59       15.01      9.85 o
   3  16  11        8.07        7.39      4.19 o
   4  16  11        6.22        5.13      4.93 o
   5  16  11        0.07        0.41      2.32 o
   6  16  11        0.49       -2.12      2.24 o
  -7  17  11        8.07        8.62      3.20 o
  -6  17  11        0.09        0.00      3.45 o
  -5  17  11        5.75        9.12      3.14 o
  -4  17  11        4.38        5.91      2.79 o
  -3  17  11       37.72       42.09      4.18 o
  -2  17  11       10.30        9.88      6.65 o
  -1  17  11        0.00       -1.29      1.95 o
   0  17  11        7.06        7.85      2.36 o
   1  17  11        2.46        0.25      2.79 o
   2  17  11        9.25       10.14      3.30 o
   3  17  11       10.78       12.69      8.38 o
   4  17  11        0.42        0.99      2.79 o
   5  17  11        2.33        3.70      5.17 o
   6  17  11        7.46        5.42      4.43 o
  -6  18  11       11.24       17.74      4.93 o
  -5  18  11        0.82        2.23      2.60 o
  -4  18  11        0.05       -0.99      2.44 o
  -3  18  11       10.70       11.98      3.30 o
  -2  18  11       18.07       18.26      3.48 o
  -1  18  11        0.04        3.64      2.30 o
   0  18  11       16.24       14.53      3.54 o
   1  18  11        2.57        2.46      4.19 o
   2  18  11        4.13        4.78      2.95 o
   3  18  11        0.15        0.17      2.95 o
   4  18  11        0.03       -0.03      2.95 o
   5  18  11       15.14       16.75      4.93 o
  -5  19  11        1.76        1.45      2.95 o
  -4  19  11        0.61        3.20      2.79 o
  -3  19  11        1.40        1.66      2.72 o
  -2  19  11        0.88        2.96      2.79 o
  -1  19  11        0.02        0.15      2.71 o
   0  19  11        0.67       -0.12      2.14 o
   1  19  11        9.26        7.78      6.65 o
   2  19  11        4.11        0.25      2.79 o
   3  19  11        6.22        4.65      4.68 o
   4  19  11        0.94        0.99      3.94 o
  -4  20  11        5.59        2.46      3.94 o
  -3  20  11        0.61        0.30      2.96 o
  -2  20  11        0.05       -1.97      2.44 o
  -1  20  11        0.55        1.43      2.45 o
   0  20  11        0.10        1.09      8.38 o
   1  20  11        0.02       -0.03      2.95 o
   2  20  11       16.09       13.80      4.93 o
  -2  21  11        0.13        0.00      3.94 o
  -1  21  11       14.08       11.49      3.30 o
   0  21  11        3.17        4.93      3.70 o
 -11   0  12        5.28        6.12      2.38 o
 -10   0  12        8.31       10.02      2.61 o
  -9   0  12       22.03       22.08      2.44 o
  -8   0  12        0.22        2.50      1.73 o
  -7   0  12       28.48       24.70      2.14 o
  -6   0  12       43.55       49.56      3.50 o
  -5   0  12        1.76        2.65      2.09 o
  -4   0  12       37.79       41.00      8.38 o
  -3   0  12        1.78        1.15      2.00 o
  -2   0  12       44.76       39.55      3.55 o
  -1   0  12       14.48       12.65      2.37 o
   0   0  12        7.57        6.55      2.46 o
   1   0  12       83.11       85.24      7.39 o
   2   0  12        0.40       -1.48      2.09 o
   3   0  12        2.49        4.19      2.44 o
   4   0  12        7.21        8.86      1.95 o
   5   0  12       83.01      107.42      6.90 o
   6   0  12        8.09        9.36      2.24 o
   7   0  12        3.80        6.56      2.24 o
   8   0  12        4.66        4.28      2.24 o
   9   0  12        0.05       -0.53      2.24 o
 -11   1  12        1.20        1.90      1.61 o
 -10   1  12       11.44        8.97      1.81 o
  -9   1  12        4.35        4.93      1.43 o
  -8   1  12       22.87       25.14      1.74 o
  -7   1  12        2.20        2.43      1.21 o
  -6   1  12        0.51       -1.02      1.32 o
  -5   1  12        1.88        1.14      1.48 o
  -4   1  12        8.26        7.57      1.92 o
  -3   1  12        2.83        0.46      1.43 o
  -2   1  12       53.19       56.75      3.00 o
  -1   1  12       10.30        6.05      1.25 o
   0   1  12       28.89       22.06      3.70 o
   1   1  12        0.76       -0.49      1.59 o
   2   1  12        0.41        1.68      1.65 o
   3   1  12      112.35      141.89      5.31 o
   4   1  12        2.19        1.43      1.20 o
   5   1  12        9.15       10.03      1.63 o
   6   1  12        0.18       -1.34      1.34 o
   7   1  12        2.93       -0.33      1.40 o
   8   1  12        0.42       -0.74      1.48 o
   9   1  12        0.53        1.01      1.85 o
 -11   2  12        0.66        0.92      1.65 o
 -10   2  12        0.18       -1.49      1.49 o
  -9   2  12        0.58        0.70      1.49 o
  -8   2  12        2.27        3.32      1.37 o
  -7   2  12        4.33        3.98      1.45 o
  -6   2  12        0.36       -1.36      1.36 o
  -5   2  12       11.48        9.47      1.88 o
  -4   2  12        0.73        1.81      1.53 o
  -3   2  12        8.32        7.73      1.79 o
  -2   2  12      107.62      110.48      4.01 o
  -1   2  12       16.63       12.04      1.60 o
   0   2  12       32.26       22.85      5.12 o
   1   2  12       49.52       44.95      3.84 o
   2   2  12        0.09       -0.73      1.53 o
   3   2  12       10.33       13.23      1.86 o
   4   2  12       25.19       25.00      2.04 o
   5   2  12        0.44       -1.21      1.21 o
   6   2  12        1.32        0.35      1.40 o
   7   2  12        1.67        0.98      1.38 o
   8   2  12        1.33        0.00      1.53 o
   9   2  12        0.84       -1.30      1.53 o
 -11   3  12        0.29       -1.51      1.51 o
 -10   3  12        2.06        1.98      1.53 o
  -9   3  12        2.15        3.16      1.41 o
  -8   3  12        1.19        0.97      1.39 o
  -7   3  12        1.00       -1.43      1.43 o
  -6   3  12        0.92       -1.04      1.23 o
  -5   3  12        5.76        4.12      1.67 o
  -4   3  12       40.85       45.65      2.84 o
  -3   3  12       60.99       62.15      3.22 o
  -2   3  12        0.05        0.84      1.53 o
  -1   3  12       15.05       10.34      2.78 o
   0   3  12        4.14        1.42      1.42 o
   1   3  12        9.48        7.29      1.92 o
   2   3  12        1.44       -0.85      1.59 o
   3   3  12       28.09       34.79      2.31 o
   4   3  12       19.39       19.28      1.95 o
   5   3  12        2.25        1.59      1.25 o
   6   3  12        8.82        4.00      1.50 o
   7   3  12       15.56       17.53      2.06 o
   8   3  12        3.21       -0.46      1.53 o
   9   3  12       11.79       15.30      2.07 o
 -11   4  12        0.00       -0.63      1.81 o
 -10   4  12        2.47        3.81      1.63 o
  -9   4  12       18.39       21.08      2.07 o
  -8   4  12        0.93       -1.47      1.47 o
  -7   4  12        0.47       -1.36      1.40 o
  -6   4  12       28.61       28.72      2.21 o
  -5   4  12        0.76       -1.45      1.45 o
  -4   4  12       39.13       41.48      2.68 o
  -3   4  12        1.80        2.62      1.57 o
  -2   4  12        8.83        9.64      3.42 o
  -1   4  12       24.46       21.19      2.92 o
   0   4  12       62.35       51.23      5.26 o
   1   4  12       17.60       20.59      2.92 o
   2   4  12       21.54       25.74      2.33 o
   3   4  12        4.02        1.02      1.59 o
   4   4  12        6.76        3.22      1.53 o
   5   4  12       23.78       19.72      2.06 o
   6   4  12       15.19       17.16      1.70 o
   7   4  12       14.78       14.29      1.84 o
   8   4  12        3.68        3.18      1.59 o
   9   4  12        9.03        8.73      1.90 o
 -11   5  12        7.45       11.30      2.68 o
 -10   5  12        2.77        2.15      1.76 o
  -9   5  12       15.75       17.50      2.06 o
  -8   5  12        1.27        0.96      1.63 o
  -7   5  12        0.70       -1.56      1.56 o
  -6   5  12       22.16       22.75      2.07 o
  -5   5  12        3.32        2.73      1.63 o
  -4   5  12       24.95       23.41      2.37 o
  -3   5  12       63.87       68.25      3.29 o
  -2   5  12        0.18       -0.74      1.45 o
  -1   5  12        2.91        0.76      1.42 o
   0   5  12       26.73       22.54      3.56 o
   1   5  12        7.58        1.95      1.53 o
   2   5  12        9.60        6.74      2.04 o
   3   5  12       13.13       12.11      1.79 o
   4   5  12        2.88        2.82      1.53 o
   5   5  12        4.08        4.88      2.33 o
   6   5  12        3.58        1.10      1.40 o
   7   5  12        6.44        4.34      1.65 o
   8   5  12        2.33        1.47      1.63 o
   9   5  12       11.76       11.43      1.93 o
 -11   6  12        0.02       -0.49      4.43 o
 -10   6  12        0.43        0.51      1.86 o
  -9   6  12        1.10        2.09      1.84 o
  -8   6  12        2.02        2.94      1.79 o
  -7   6  12        2.79        2.28      1.79 o
  -6   6  12        8.90       10.72      2.40 o
  -5   6  12       22.08       25.67      2.32 o
  -4   6  12      107.22      112.45      4.29 o
  -3   6  12        3.85        2.02      1.57 o
  -2   6  12       15.78       16.08      1.96 o
  -1   6  12        0.92       -0.92      1.45 o
   0   6  12        0.31        0.78      1.42 o
   1   6  12        0.04       -1.36      1.48 o
   2   6  12       12.77       12.24      2.00 o
   3   6  12        6.36        4.40      2.06 o
   4   6  12       17.78       17.53      2.00 o
   5   6  12       12.41       12.31      2.00 o
   6   6  12        0.38        0.20      1.50 o
   7   6  12        1.50        0.31      1.64 o
   8   6  12        0.50       -1.21      1.45 o
   9   6  12        0.79       -0.73      2.38 o
 -11   7  12        9.37       23.16      5.91 o
 -10   7  12        2.21        3.83      2.04 o
  -9   7  12        1.30        5.50      2.04 o
  -8   7  12        3.44        4.34      2.65 o
  -7   7  12        0.22        1.42      3.15 o
  -6   7  12        1.93        1.36      1.89 o
  -5   7  12        2.75        1.38      1.70 o
  -4   7  12        0.59        0.31      1.53 o
  -3   7  12        0.11       -1.45      1.45 o
  -2   7  12       18.72       19.86      2.59 o
  -1   7  12        0.46       -1.11      1.42 o
   0   7  12       29.50       32.17      2.75 o
   1   7  12       56.51       54.47      3.50 o
   2   7  12       35.79       38.31      6.42 o
   3   7  12        2.79        2.85      1.78 o
   4   7  12        6.34        3.30      1.70 o
   5   7  12       14.44       15.94      2.08 o
   6   7  12        0.01       -0.57      1.65 o
   7   7  12        0.44       -1.48      1.55 o
   8   7  12        0.93       -0.85      1.59 o
   9   7  12        0.31       -1.88      1.88 o
 -10   8  12        0.29        2.03      2.14 o
  -9   8  12       16.74       15.18      2.64 o
  -8   8  12       45.28       56.57      3.75 o
  -7   8  12        1.38        3.52      2.00 o
  -6   8  12        3.02        1.40      1.95 o
  -5   8  12        0.80        1.12      1.85 o
  -4   8  12       15.56       17.37      2.11 o
  -3   8  12       90.49       81.41      3.63 o
  -2   8  12       32.96       37.60      3.10 o
  -1   8  12        7.41        2.99      1.67 o
   0   8  12        7.31        6.69      1.63 o
   1   8  12       10.07        7.70      2.02 o
   2   8  12       74.14       94.68      7.39 o
   3   8  12       14.53       11.45      1.93 o
   4   8  12        0.45       -0.43      1.53 o
   5   8  12       52.82       61.97      3.19 o
   6   8  12       15.63       14.68      2.08 o
   7   8  12       22.98       25.16      2.63 o
   8   8  12        2.06       -1.88      1.88 o
   9   8  12        1.47       -3.45      3.45 o
 -10   9  12        1.70       -0.25      3.70 o
  -9   9  12        9.55        7.11      2.43 o
  -8   9  12        5.18        8.50      3.57 o
  -7   9  12        2.73        5.01      2.07 o
  -6   9  12        5.98        4.80      2.07 o
  -5   9  12       32.06       30.26      2.82 o
  -4   9  12      143.40      149.76      5.63 o
  -3   9  12        4.75        5.93      3.60 o
  -2   9  12        2.80        1.33      2.03 o
  -1   9  12        0.60       -0.53      1.42 o
   0   9  12        1.77        4.22      1.67 o
   1   9  12        0.06       -0.30      2.24 o
   2   9  12       14.37       16.99      4.36 o
   3   9  12       47.36       67.50      3.68 o
   4   9  12        9.82       11.51      2.40 o
   5   9  12       40.26       51.29      2.95 o
   6   9  12       26.80       32.49      3.77 o
   7   9  12        0.90        0.28      1.67 o
   8   9  12        6.63        1.80      3.33 o
  -9  10  12       10.51        9.16      2.95 o
  -8  10  12        8.04        7.74      2.38 o
  -7  10  12       22.12       24.52      2.82 o
  -6  10  12        0.10        3.67      2.00 o
  -5  10  12        0.86       -1.12      1.85 o
  -4  10  12        1.65        1.88      2.11 o
  -3  10  12        0.51        3.91      2.24 o
  -2  10  12        0.25        1.92      2.03 o
  -1  10  12       12.29        8.82      2.49 o
   0  10  12        4.25        2.63      1.63 o
   1  10  12        1.26        2.46      2.44 o
   2  10  12        4.79        1.71      2.60 o
   3  10  12       48.65       60.08      4.34 o
   4  10  12       31.68       30.57      3.19 o
   5  10  12        7.90        4.78      2.32 o
   6  10  12       69.20       78.33      5.92 o
   7  10  12        8.68        7.47      2.00 o
   8  10  12       11.73       11.53      2.43 o
  -9  11  12        2.40        3.19      2.60 o
  -8  11  12       13.66       15.05      3.19 o
  -7  11  12       25.61       28.71      3.03 o
  -6  11  12       22.77       22.40      2.74 o
  -5  11  12        1.03        0.41      1.88 o
  -4  11  12        0.68       -0.06      1.73 o
  -3  11  12       99.93      108.06      6.09 o
  -2  11  12       26.83       36.81      3.26 o
  -1  11  12        0.03        0.49      1.63 o
   0  11  12       22.20       26.56      3.70 o
   1  11  12        3.46       -0.35      2.37 o
   2  11  12        0.63        3.38      2.60 o
   3  11  12        0.06       -1.01      2.55 o
   4  11  12       38.35       40.58      6.00 o
   5  11  12        6.20        7.50      2.61 o
   6  11  12        2.23        0.87      2.45 o
   7  11  12        0.07       -2.24      2.24 o
  -9  12  12        0.50        2.60      2.60 o
  -8  12  12        0.05       -0.43      2.14 o
  -7  12  12       15.76       18.26      2.74 o
  -6  12  12        4.73        2.13      1.95 o
  -5  12  12        1.96        0.85      2.00 o
  -4  12  12        3.93        7.39      2.79 o
  -3  12  12       10.59       11.98      3.14 o
  -2  12  12       10.79       11.20      2.53 o
  -1  12  12        0.32        2.05      1.75 o
   0  12  12       18.22       24.22      3.94 o
   1  12  12        1.85        1.55      2.37 o
   2  12  12       24.11       13.89      6.41 o
   3  12  12       16.05        7.50      5.67 o
   4  12  12        4.88        4.25      2.83 o
   5  12  12       13.58       10.41      3.12 o
   6  12  12       11.33       13.16      4.03 o
   7  12  12        0.09       -2.31      2.32 o
  -9  13  12        6.03        4.93      4.43 o
  -8  13  12        1.34       -0.10      2.60 o
  -7  13  12        1.01        0.27      2.17 o
  -6  13  12        0.81       -0.20      1.95 o
  -5  13  12        1.42        1.41      2.37 o
  -4  13  12        0.67        2.89      2.60 o
  -3  13  12       17.53       16.05      3.14 o
  -2  13  12       80.88       83.19      5.39 o
  -1  13  12        0.70        0.87      1.73 o
   0  13  12        2.71        4.31      2.07 o
   1  13  12        6.24        2.25      3.20 o
   2  13  12       11.63        9.08      5.67 o
   3  13  12        0.05        2.74      3.70 o
   4  13  12        9.30        9.35      3.60 o
   5  13  12        4.60       -0.49      2.28 o
   6  13  12       15.88       17.05      3.67 o
   7  13  12       12.58       12.14      7.88 o
  -8  14  12        0.13       -0.53      2.60 o
  -7  14  12        1.92        3.37      2.24 o
  -6  14  12        9.49       10.67      2.48 o
  -5  14  12        1.17       -0.85      2.60 o
  -4  14  12        6.79       10.84      3.14 o
  -3  14  12       16.60       16.78      3.30 o
  -2  14  12        2.82        2.43      4.19 o
  -1  14  12       10.82        6.74      2.24 o
   0  14  12        0.44        0.90      1.95 o
   1  14  12        0.17       -1.48      3.94 o
   2  14  12        0.15        1.97      2.95 o
   3  14  12        0.02        0.26      2.60 o
   4  14  12        0.06       -1.72      2.79 o
   5  14  12        1.27        3.22      3.89 o
   6  14  12        0.18       -2.32      2.32 o
  -7  15  12        1.27        2.07      2.60 o
  -6  15  12        0.09       -0.99      2.79 o
  -5  15  12        9.98       12.56      3.14 o
  -4  15  12        0.02       -2.44      2.44 o
  -3  15  12        0.00       -0.74      2.44 o
  -2  15  12        0.92       -2.44      2.44 o
  -1  15  12       10.53       12.16      2.45 o
   0  15  12        2.31        1.72      3.20 o
   1  15  12       46.46       32.95     20.20 o
   2  15  12       11.23        8.82      5.67 o
   3  15  12       12.25        6.99      8.13 o
   4  15  12       40.31       40.50     20.94 o
   5  15  12       40.31       50.26      6.90 o
   6  15  12       13.41        7.88      3.94 o
  -6  16  12       10.94       11.05      3.30 o
  -5  16  12        0.03        0.33      2.60 o
  -4  16  12       11.62        9.12      3.14 o
  -3  16  12       12.06        9.61      3.14 o
  -2  16  12        0.18       -2.44      2.44 o
  -1  16  12        4.19        2.19      3.90 o
   0  16  12        5.09        1.97      3.94 o
   1  16  12        7.41        4.03      2.95 o
   2  16  12       23.60       21.57      8.38 o
   3  16  12        0.08       -1.23      2.79 o
   4  16  12        2.60        2.96      3.14 o
   5  16  12        0.70       -3.45      3.94 o
  -6  17  12        2.24        1.97      3.94 o
  -5  17  12        1.52        6.09      2.95 o
  -4  17  12        0.64        0.49      2.79 o
  -3  17  12        8.79       10.02      3.08 o
  -2  17  12        3.78        6.17      2.95 o
  -1  17  12        0.23        1.12      2.24 o
   0  17  12        4.05       -1.01      2.95 o
   1  17  12       22.70       16.35      4.68 o
   2  17  12        0.10       -1.72      3.20 o
   3  17  12        5.67        2.46      3.14 o
   4  17  12        0.00       -2.46      3.94 o
  -4  18  12        5.54       10.35      4.43 o
  -3  18  12        0.22       -0.20      2.95 o
  -2  18  12        0.49        1.20      2.72 o
  -1  18  12        1.39       -0.10      2.60 o
   0  18  12        3.79        4.95      3.30 o
   1  18  12        5.46       -1.57      2.95 o
   2  18  12       13.24       12.43      4.19 o
   3  18  12        0.57        1.97      4.43 o
  -3  19  12        1.87        0.99      3.94 o
  -2  19  12        0.13       -0.99      2.79 o
  -1  19  12        2.69        1.51      2.95 o
   0  19  12        0.08        3.45      3.30 o
   1  19  12       47.66       64.55      7.39 o
 -10   1  13        6.42        9.09      1.87 o
  -9   1  13        0.76        0.98      1.48 o
  -8   1  13        0.03       -0.69      1.56 o
  -7   1  13       19.77       18.54      2.16 o
  -6   1  13       14.09       20.45      2.47 o
  -5   1  13       30.87       32.40      2.68 o
  -4   1  13        3.16        2.77      1.63 o
  -3   1  13        0.04       -0.08      1.50 o
  -2   1  13        7.69        5.67      1.70 o
  -1   1  13        0.01       -2.24      2.24 o
   0   1  13        2.91        1.13      1.63 o
   1   1  13        4.60        4.15      1.75 o
   2   1  13       85.19      100.52      5.02 o
   3   1  13       77.57       89.02      7.42 o
   4   1  13        4.25        5.49      2.17 o
   5   1  13        0.22       -1.66      1.66 o
   6   1  13        4.41        7.44      1.84 o
   7   1  13        1.71       -0.61      1.59 o
   8   1  13        0.12       -1.65      1.65 o
 -10   2  13        0.56       -1.57      1.57 o
  -9   2  13        2.99        4.60      1.84 o
  -8   2  13        1.11       -1.35      1.56 o
  -7   2  13        2.44        3.46      1.93 o
  -6   2  13       10.32       11.18      2.08 o
  -5   2  13        4.34        3.46      1.70 o
  -4   2  13       13.98       11.97      1.96 o
  -3   2  13        4.94        2.76      1.66 o
  -2   2  13       38.98       41.85      2.72 o
  -1   2  13       35.44       36.26      2.90 o
   0   2  13        1.93        0.83      1.95 o
   1   2  13        0.12        0.17      1.70 o
   2   2  13      108.50      114.43      5.10 o
   3   2  13       72.09       81.67      3.80 o
   4   2  13        3.46        2.66      2.07 o
   5   2  13        4.67        4.10      1.95 o
   6   2  13        0.11       -1.91      2.54 o
   7   2  13        0.40       -1.50      1.50 o
   8   2  13        5.10        5.95      1.84 o
 -10   3  13        0.32       -0.54      1.77 o
  -9   3  13        0.05        0.55      1.73 o
  -8   3  13        0.09       -1.53      1.53 o
  -7   3  13        3.90        1.64      1.83 o
  -6   3  13        0.60        1.11      1.75 o
  -5   3  13        1.75        0.02      1.53 o
  -4   3  13       42.95       55.40      3.17 o
  -3   3  13        3.29        2.42      1.70 o
  -2   3  13        4.18        3.94      1.67 o
  -1   3  13        6.92        3.67      1.85 o
   0   3  13        0.08       -1.80      1.93 o
   1   3  13       26.17       23.91      4.13 o
   2   3  13        0.84        1.69      1.84 o
   3   3  13       17.60       13.04      2.65 o
   4   3  13        0.51       -0.58      2.07 o
   5   3  13       30.18       31.04      3.30 o
   6   3  13       12.67        9.34      2.17 o
   7   3  13        0.25       -0.54      1.63 o
   8   3  13        0.27       -0.58      1.75 o
 -10   4  13        0.74        0.86      1.84 o
  -9   4  13        0.02        1.63      1.76 o
  -8   4  13        0.29       -1.09      2.28 o
  -7   4  13        2.93        3.21      1.88 o
  -6   4  13        3.29        3.19      1.79 o
  -5   4  13        1.53        1.49      1.73 o
  -4   4  13        6.51        5.22      2.35 o
  -3   4  13        2.63        0.35      1.53 o
  -2   4  13        0.52        1.33      2.03 o
  -1   4  13        9.27        7.39      2.09 o
   0   4  13       32.34       34.19      7.14 o
   1   4  13        1.13       -1.65      1.65 o
   2   4  13        0.16       -1.23      1.59 o
   3   4  13        1.42       -2.07      2.07 o
   4   4  13        9.15        5.89      2.17 o
   5   4  13        0.04       -1.59      1.59 o
   6   4  13       11.57       12.21      3.69 o
   7   4  13        0.76       -1.81      1.81 o
   8   4  13        0.49        2.53      1.67 o
 -10   5  13        0.81       -0.30      2.10 o
  -9   5  13        5.93        3.51      2.00 o
  -8   5  13        1.22        1.42      1.86 o
  -7   5  13        2.01        0.88      1.70 o
  -6   5  13       11.12       11.39      2.18 o
  -5   5  13       13.55       15.58      2.25 o
  -4   5  13        0.26        3.62      1.83 o
  -3   5  13        2.02        1.79      1.67 o
  -2   5  13       56.88       58.47      5.07 o
  -1   5  13        0.24        2.90      1.95 o
   0   5  13        0.74       -0.18      1.88 o
   1   5  13        2.10        1.72      2.03 o
   2   5  13        2.89        0.46      1.78 o
   3   5  13        0.12       -0.07      2.17 o
   4   5  13        1.17       -1.13      2.03 o
   5   5  13        0.42       -0.50      1.70 o
   6   5  13        2.93       -1.57      2.42 o
   7   5  13        1.12       -0.08      2.30 o
   8   5  13       17.06       20.03      9.61 o
 -10   6  13        5.54        8.49      2.50 o
  -9   6  13        6.42        2.36      2.00 o
  -8   6  13       11.15       11.11      2.25 o
  -7   6  13        2.06        3.08      2.45 o
  -6   6  13        0.13       -1.01      1.70 o
  -5   6  13       16.54       19.44      2.47 o
  -4   6  13       41.49       35.97      2.72 o
  -3   6  13        0.17        1.76      1.59 o
  -2   6  13        1.60        2.92      2.09 o
  -1   6  13       11.49       19.67      2.61 o
   0   6  13        1.65        2.56      2.03 o
   1   6  13       44.77       48.40      4.93 o
   2   6  13        7.87        6.32      2.58 o
   3   6  13       25.39       26.90      3.00 o
   4   6  13       16.99       17.01      2.74 o
   5   6  13        0.24       -1.13      1.75 o
   6   6  13        4.09        0.37      1.61 o
   7   6  13        0.02       -2.14      2.14 o
   8   6  13        5.09        4.80      2.60 o
  -9   7  13        0.84        1.14      1.96 o
  -8   7  13       11.71       14.99      2.41 o
  -7   7  13        3.49        3.11      2.00 o
  -6   7  13       12.18       11.55      2.34 o
  -5   7  13        2.19        0.20      1.70 o
  -4   7  13       40.73       42.59      2.97 o
  -3   7  13        0.86        1.19      2.09 o
  -2   7  13       36.74       33.90      3.10 o
  -1   7  13        1.55        1.99      1.64 o
   0   7  13        0.07        0.87      1.95 o
   1   7  13       11.19       13.32      3.49 o
   2   7  13        1.05       -1.97      1.99 o
   3   7  13        0.61        0.25      2.17 o
   4   7  13       22.22       22.45      2.37 o
   5   7  13        4.61        3.58      1.89 o
   6   7  13       31.63       31.48      2.77 o
   7   7  13        0.67       -2.30      2.30 o
  -9   8  13        0.09       -0.19      2.00 o
  -8   8  13       12.45       14.92      2.47 o
  -7   8  13       17.11       21.78      2.59 o
  -6   8  13        4.57        6.15      2.14 o
  -5   8  13       19.76       22.58      2.49 o
  -4   8  13        0.70        2.20      1.79 o
  -3   8  13        6.46        8.12      2.45 o
  -2   8  13        0.02       -1.88      1.88 o
  -1   8  13        5.44        3.80      1.70 o
   0   8  13        0.38       -0.03      1.88 o
   1   8  13        1.64        2.79      2.60 o
   2   8  13       38.74       28.57      7.64 o
   3   8  13        2.63        4.43      2.32 o
   4   8  13        3.97        6.67      3.55 o
   5   8  13        4.58        3.11      1.92 o
   6   8  13        4.61        3.42      2.00 o
   7   8  13        3.47        0.25      2.96 o
  -9   9  13        2.95        0.22      3.08 o
  -8   9  13        7.72       10.93      3.35 o
  -7   9  13        3.10        5.14      2.30 o
  -6   9  13        8.15        7.80      2.11 o
  -5   9  13       15.92       18.69      2.37 o
  -4   9  13        0.03        0.48      2.24 o
  -3   9  13        7.61        6.93      2.53 o
  -2   9  13       21.81       25.10      3.48 o
  -1   9  13       18.48       16.31      2.18 o
   0   9  13        4.18        2.74      2.14 o
   1   9  13       19.43       14.78      8.13 o
   2   9  13        0.57       -0.89      2.60 o
   3   9  13        0.01        0.11      2.30 o
   4   9  13      104.74      137.97      9.85 o
   5   9  13        7.99        9.89      2.11 o
   6   9  13       20.70       20.63      2.42 o
   7   9  13        2.92       -0.14      2.15 o
  -8  10  13        0.29        0.59      2.14 o
  -7  10  13        0.21        1.12      2.09 o
  -6  10  13        0.00       -1.11      1.89 o
  -5  10  13        4.93        5.55      2.04 o
  -4  10  13       22.14       20.12      3.10 o
  -3  10  13       55.24       59.08      4.15 o
  -2  10  13        3.24        5.10      2.32 o
  -1  10  13       16.16       17.46      3.98 o
   0  10  13        5.04        2.86      2.11 o
   1  10  13        7.50        5.82      2.72 o
   2  10  13        2.09       -0.33      2.60 o
   3  10  13        3.03        0.74      2.79 o
   4  10  13       15.28       12.67      3.52 o
   5  10  13        7.01       10.37      2.20 o
   6  10  13        0.37       -1.09      1.81 o
  -8  11  13        4.99        5.14      2.43 o
  -7  11  13        0.04       -1.74      1.95 o
  -6  11  13        5.20        2.92      2.24 o
  -5  11  13        0.71        0.46      3.20 o
  -4  11  13        0.54       -1.30      2.24 o
  -3  11  13        8.66        9.91      2.59 o
  -2  11  13       47.65       53.99      3.96 o
  -1  11  13        4.85        6.33      2.04 o
   0  11  13       21.21       14.01      8.13 o
   1  11  13        1.46       -2.60      2.60 o
   2  11  13       10.20        3.51      3.45 o
   3  11  13        0.00       -1.23      2.79 o
   4  11  13        2.52        1.83      2.45 o
   5  11  13        3.15        0.51      1.84 o
   6  11  13        2.66       -1.69      1.84 o
  -8  12  13        6.40        1.97      4.43 o
  -7  12  13        2.53        2.91      2.24 o
  -6  12  13        3.37        4.86      2.32 o
  -5  12  13        6.11        9.47      3.45 o
  -4  12  13        0.06       -0.21      2.43 o
  -3  12  13       39.77       38.92      3.60 o
  -2  12  13        1.97        3.95      2.30 o
  -1  12  13       25.72       31.75      3.26 o
   0  12  13        8.04        5.77      2.95 o
   1  12  13        0.02       -1.54      2.60 o
   2  12  13        2.15       -2.60      2.60 o
   3  12  13       22.45       27.78     12.81 o
   4  12  13        2.74       -2.22      2.79 o
   5  12  13        0.83       -1.81      1.81 o
   6  12  13        0.03        0.00      3.94 o
  -7  13  13        1.62        1.68      2.46 o
  -6  13  13        0.64        2.46      2.79 o
  -5  13  13        4.32        4.43      2.79 o
  -4  13  13        8.98       11.45      3.70 o
  -3  13  13        0.23        2.50      2.30 o
  -2  13  13        1.78        0.59      2.24 o
  -1  13  13        5.39        6.53      2.96 o
   0  13  13        6.91        2.96      2.95 o
   1  13  13        0.46        0.25      2.79 o
   2  13  13        2.36        2.46      3.08 o
   3  13  13        0.27        0.64      2.95 o
   4  13  13        0.12        2.46      3.14 o
   5  13  13        1.20        6.90      4.93 o
  -6  14  13        0.85        1.48      4.43 o
  -5  14  13        1.71        2.19      4.19 o
  -4  14  13        2.25       -2.60      2.60 o
  -3  14  13        0.37       -1.27      2.24 o
  -2  14  13        0.40        0.23      2.36 o
  -1  14  13        0.74       -2.44      2.44 o
   0  14  13       25.62       24.14     10.59 o
   1  14  13        7.19        1.86      2.95 o
   2  14  13        0.84        4.55      2.95 o
   3  14  13       19.90       19.47     14.78 o
   4  14  13        0.91       -3.45      3.94 o
  -5  15  13        3.70        6.41      4.43 o
  -4  15  13        3.67        1.97      2.79 o
  -3  15  13        0.66        0.20      2.45 o
  -2  15  13        5.73        5.57      2.53 o
  -1  15  13       10.92       10.79      3.08 o
   0  15  13        0.80        3.45      3.14 o
   1  15  13        0.71        2.90      3.08 o
   2  15  13        0.05        2.22      3.14 o
   3  15  13        0.79        6.90      4.93 o
  -4  16  13       10.46       14.78      4.93 o
  -3  16  13        0.07       -0.25      2.79 o
  -2  16  13        2.93        3.45      2.79 o
  -1  16  13        0.93       -1.48      3.94 o
   0  16  13        2.94        4.93      4.93 o
   1  16  13        0.59        2.22      3.14 o
   2  16  13        1.25        4.43      4.43 o
  -2  17  13        0.60       -2.79      2.79 o
  -1  17  13        1.48        2.46      4.43 o
   0  17  13        5.35       10.30      3.65 o
  -9   0  14        0.14        5.91      4.93 o
  -8   0  14        0.14       -1.28      2.46 o
  -7   0  14        4.91        5.47      3.08 o
  -6   0  14       16.48       13.11      3.28 o
  -5   0  14        3.99        6.93      2.83 o
  -4   0  14       34.41       28.41      3.79 o
  -3   0  14        1.78       -1.40      3.94 o
  -2   0  14        0.18       -0.99      3.45 o
  -1   0  14        2.25       -2.96      3.45 o
   0   0  14        1.40        0.49      3.94 o
   1   0  14       17.39       14.33      8.62 o
   2   0  14      242.27      278.40     14.78 o
   3   0  14        2.22        3.45      3.14 o
   4   0  14        0.14       -3.45      3.45 o
   5   0  14        0.92        0.99      3.94 o
   6   0  14       11.15        3.94      4.43 o
  -9   1  14        1.12        0.58      2.65 o
  -8   1  14        3.68        2.84      2.04 o
  -7   1  14        4.55        1.00      1.95 o
  -6   1  14        1.58        2.43      1.88 o
  -5   1  14        3.01        5.04      1.93 o
  -4   1  14        9.44        8.32      2.04 o
  -3   1  14        0.00       -0.41      1.57 o
  -2   1  14        6.81        5.71      3.45 o
  -1   1  14        5.72        5.74      2.96 o
   0   1  14       15.92       18.15      3.70 o
   1   1  14        2.64        3.40      1.95 o
   2   1  14        2.64        0.22      2.15 o
   3   1  14       17.36       15.83      2.64 o
   4   1  14        9.93        9.23      3.10 o
   5   1  14        0.81       -2.79      2.79 o
   6   1  14        1.63       -2.22      2.79 o
  -9   2  14        1.88        0.96      3.30 o
  -8   2  14        1.64        1.00      2.00 o
  -7   2  14        2.39        2.79      1.93 o
  -6   2  14       11.07       12.32      2.29 o
  -5   2  14        3.79        6.01      1.96 o
  -4   2  14        3.02        0.37      1.70 o
  -3   2  14        2.75        2.59      1.79 o
  -2   2  14       12.97       13.77      3.83 o
  -1   2  14        0.12       -1.31      2.60 o
   0   2  14        3.84        2.96      2.79 o
   1   2  14        3.62        0.53      2.33 o
   2   2  14        0.66       -1.90      1.90 o
   3   2  14        0.26       -1.06      2.36 o
   4   2  14       13.29       14.33      2.84 o
   5   2  14        6.02        4.60      3.08 o
   6   2  14        1.94       -2.79      2.79 o
   7   2  14        0.01       -2.96      2.96 o
  -9   3  14        0.30        1.61      3.30 o
  -8   3  14        0.41       -0.04      1.91 o
  -7   3  14        2.36        1.69      2.00 o
  -6   3  14        4.73        5.48      2.00 o
  -5   3  14        0.52       -1.06      1.70 o
  -4   3  14        0.14       -1.51      1.70 o
  -3   3  14        6.04        8.48      1.96 o
  -2   3  14        0.00       -1.73      1.73 o
  -1   3  14        0.65       -0.92      2.71 o
   0   3  14        0.69       -2.37      5.91 o
   1   3  14        0.02       -1.95      1.95 o
   2   3  14        0.87       -0.11      2.02 o
   3   3  14        6.78        4.76      2.56 o
   4   3  14        7.32        9.10      2.74 o
   5   3  14        0.70       -1.65      2.95 o
   6   3  14        0.00       -2.60      2.60 o
  -9   4  14        3.24        3.21      3.65 o
  -8   4  14        1.33       -0.12      2.06 o
  -7   4  14        0.06        0.76      1.96 o
  -6   4  14        0.91       -1.68      1.70 o
  -5   4  14        0.03       -0.86      1.75 o
  -4   4  14       21.86       29.40      2.59 o
  -3   4  14       21.92       22.83      3.04 o
  -2   4  14        3.88        5.47      2.09 o
  -1   4  14        1.64        2.71      2.79 o
   0   4  14        0.26       -1.95      1.95 o
   1   4  14        0.85        0.69      2.17 o
   2   4  14        1.61        0.86      1.97 o
   3   4  14        0.90        0.82      2.28 o
   4   4  14        5.10        2.78      2.71 o
   5   4  14       18.17       17.10      3.00 o
   6   4  14        0.78       -2.71      2.79 o
  -8   5  14        0.43       -1.31      2.56 o
  -7   5  14        3.68        3.33      2.38 o
  -6   5  14        7.70        6.28      2.08 o
  -5   5  14       20.89       21.32      3.27 o
  -4   5  14        3.25        5.41      1.96 o
  -3   5  14        3.99        3.36      2.24 o
  -2   5  14        5.32        5.82      2.24 o
  -1   5  14       13.42       17.13      4.43 o
   0   5  14        1.43       -0.21      2.07 o
   1   5  14        6.29        3.45      2.28 o
   2   5  14        9.92        5.69      2.61 o
   3   5  14        5.15        2.05      3.12 o
   4   5  14        8.82        7.13      2.85 o
   5   5  14        0.00       -1.00      2.36 o
   6   5  14        6.83        3.08      2.30 o
  -8   6  14        3.29        1.50      2.08 o
  -7   6  14        0.17        1.64      1.96 o
  -6   6  14       18.08       19.34      2.54 o
  -5   6  14        6.03        7.39      2.18 o
  -4   6  14        0.73        1.87      1.79 o
  -3   6  14        4.89        6.87      2.38 o
  -2   6  14        8.26       10.84      2.61 o
  -1   6  14        9.19       10.01      3.30 o
   0   6  14        0.02        2.72      2.24 o
   1   6  14        0.72        2.60      2.17 o
   2   6  14        2.70        1.23      2.79 o
   3   6  14        2.39       -1.84      2.99 o
   4   6  14        1.08       -2.36      2.36 o
   5   6  14       13.24        9.85      2.82 o
   6   6  14        1.35        3.88      2.71 o
  -8   7  14       13.43       16.01      4.18 o
  -7   7  14        2.68        4.64      2.15 o
  -6   7  14       12.75       16.88      2.47 o
  -5   7  14        8.43       13.19      2.25 o
  -4   7  14        1.68        2.79      2.32 o
  -3   7  14        5.08        5.63      2.36 o
  -2   7  14       15.43       18.53      2.90 o
  -1   7  14        2.66        6.54      3.30 o
   0   7  14       23.30       20.95      6.09 o
   1   7  14        5.09        0.77      3.70 o
   2   7  14       14.04        8.32      6.90 o
   3   7  14        7.82        6.88      2.74 o
   4   7  14        1.18       -1.16      2.94 o
   5   7  14       10.17        4.10      4.22 o
   6   7  14        1.97        1.48      2.46 o
  -8   8  14        0.53        4.83      3.65 o
  -7   8  14        9.41       12.58      2.43 o
  -6   8  14        2.33        4.95      2.09 o
  -5   8  14       24.46       21.86      2.59 o
  -4   8  14        2.21        2.54      2.89 o
  -3   8  14        2.01        1.31      2.24 o
  -2   8  14        0.10       -0.24      2.09 o
  -1   8  14        3.20        1.97      3.45 o
   0   8  14       22.49       31.43      4.18 o
   1   8  14       10.07        6.96      6.65 o
   2   8  14        1.11        2.17      2.95 o
   3   8  14       21.70       22.92      9.36 o
   4   8  14       20.45       21.31      3.29 o
   5   8  14        9.10        2.92      3.13 o
  -7   9  14        0.11       -0.77      2.15 o
  -6   9  14       14.94       15.78      2.50 o
  -5   9  14        2.59        1.64      3.52 o
  -4   9  14        4.73        2.50      2.55 o
  -3   9  14       23.33       26.36      3.17 o
  -2   9  14        3.74        3.95      2.38 o
  -1   9  14        0.30       -1.97      2.79 o
   0   9  14        0.63        1.76      2.32 o
   1   9  14       15.32        9.97      5.91 o
   2   9  14       14.27        8.56      6.65 o
   3   9  14       15.29       15.00      7.39 o
   4   9  14        4.97        2.70      2.71 o
   5   9  14        2.25        0.16      5.17 o
  -7  10  14        0.14       -1.08      2.38 o
  -6  10  14        9.56        9.32      2.37 o
  -5  10  14        5.06        4.68      2.53 o
  -4  10  14        0.31       -0.26      2.45 o
  -3  10  14       12.99       14.65      3.40 o
  -2  10  14        9.86       11.16      2.68 o
  -1  10  14        1.54        3.42      2.95 o
   0  10  14        0.13       -0.25      2.79 o
   1  10  14        0.94       -1.48      2.96 o
   2  10  14        0.01       -0.99      2.79 o
   3  10  14        5.90        5.17      3.14 o
   4  10  14        0.40       -0.74      3.20 o
  -6  11  14        0.15        1.27      4.43 o
  -5  11  14        6.31        5.10      2.64 o
  -4  11  14        0.00       -0.54      2.32 o
  -3  11  14        0.60        2.89      2.32 o
  -2  11  14       39.25       38.55      3.55 o
  -1  11  14       14.73       20.20      3.83 o
   0  11  14        0.00       -1.08      2.60 o
   1  11  14        2.25       -1.72      2.79 o
   2  11  14        0.08        0.14      2.95 o
   3  11  14        0.95       -0.61      2.95 o
   4  11  14        0.69       -3.94      3.94 o
  -5  12  14        9.93       11.96      2.88 o
  -4  12  14        2.54        1.57      2.36 o
  -3  12  14        0.58        0.47      2.30 o
  -2  12  14        3.31        2.83      2.38 o
  -1  12  14       11.32        8.38      4.93 o
   0  12  14        2.65        2.22      3.14 o
   1  12  14        6.22        6.41      3.14 o
   2  12  14        1.43        3.79      3.30 o
   3  12  14        7.97       10.35      5.42 o
  -5  13  14        3.73        5.29      3.30 o
  -4  13  14        2.78        2.82      2.45 o
  -3  13  14        5.87        5.85      3.15 o
  -2  13  14        9.48       10.41      2.88 o
  -1  13  14       16.28       20.70      5.42 o
   0  13  14        0.00        0.17      5.42 o
   1  13  14        0.87       -0.46      2.95 o
   2  13  14        0.11       -1.65      2.96 o
  -3  14  14        2.02        2.60      2.52 o
  -2  14  14        0.17       -1.38      2.60 o
  -1  14  14        1.04        2.96      4.43 o
   0  14  14        0.01        4.43      4.43 o
   1  14  14        0.73        0.25      3.14 o
  -7   1  15        0.58        1.23      3.14 o
  -6   1  15        2.62        0.80      1.86 o
  -5   1  15        0.72       -0.49      1.83 o
  -4   1  15       16.18       18.75      2.38 o
  -3   1  15        5.77        8.38      3.48 o
  -2   1  15        6.13        3.76      3.45 o
  -1   1  15        1.95        0.99      3.14 o
   0   1  15        0.02       -2.60      2.60 o
   1   1  15       21.04       21.35      4.00 o
   2   1  15        0.34       -0.99      2.02 o
   3   1  15       21.09       13.44      3.10 o
   4   1  15       23.56       14.72      4.34 o
  -7   2  15        0.00       -2.71      3.14 o
  -6   2  15        5.91        6.21      2.28 o
  -5   2  15        0.72       -0.30      1.88 o
  -4   2  15        1.16       -0.29      1.83 o
  -3   2  15        2.82        3.67      2.38 o
  -2   2  15        0.73       -0.77      4.19 o
  -1   2  15       16.59       17.26      6.16 o
   0   2  15        0.69        3.45      3.14 o
   1   2  15        0.97        0.00      2.95 o
   2   2  15       11.56        7.83      2.92 o
   3   2  15       24.71       19.02      7.15 o
   4   2  15        7.14        3.26      3.94 o
  -7   3  15        1.77        4.43      3.48 o
  -6   3  15        0.06        0.95      1.96 o
  -5   3  15        0.55       -0.47      1.86 o
  -4   3  15        1.69       -0.36      2.09 o
  -3   3  15        9.34        4.88      2.38 o
  -2   3  15        7.79        4.68      3.14 o
  -1   3  15        2.23        2.06      2.95 o
   0   3  15        0.13        2.46      3.14 o
   1   3  15        0.49       -2.79      2.79 o
   2   3  15        0.35       -2.28      2.28 o
   3   3  15        1.54       -0.95      2.65 o
   4   3  15       12.53        9.65      3.78 o
  -7   4  15       10.63       10.35      3.83 o
  -6   4  15       13.40       15.25      2.47 o
  -5   4  15       16.14       19.91      2.54 o
  -4   4  15        0.30       -0.58      2.24 o
  -3   4  15        7.24        6.82      2.51 o
  -2   4  15        2.70       -1.30      2.95 o
  -1   4  15        0.41       -2.79      2.79 o
   0   4  15        0.73        2.96      3.14 o
   1   4  15        3.34       -2.74      6.90 o
   2   4  15        2.15        5.60      5.91 o
   3   4  15        2.23       -0.77      2.45 o
   4   4  15        6.37        6.39      3.14 o
  -6   5  15        5.84        5.99      2.25 o
  -5   5  15        0.21       -0.77      1.96 o
  -4   5  15        4.50        2.21      2.45 o
  -3   5  15        3.08        5.40      2.45 o
  -2   5  15        0.44       -0.75      4.43 o
  -1   5  15        0.00        3.70      3.14 o
   0   5  15        5.76        3.45      4.68 o
   1   5  15        1.15       -2.17      2.17 o
   2   5  15        7.97        5.94      4.19 o
   3   5  15       12.65       11.21      5.91 o
   4   5  15        0.62       -1.11      2.74 o
  -6   6  15        0.92        0.52      3.13 o
  -5   6  15        5.72        4.91      2.68 o
  -4   6  15        0.05        0.30      2.32 o
  -3   6  15        0.78        1.90      2.38 o
  -2   6  15        2.18        1.42      4.93 o
  -1   6  15       14.43       13.23      3.65 o
   0   6  15       51.03       57.36      5.91 o
   1   6  15       11.98       13.21      7.64 o
   2   6  15        0.53       -0.70      2.95 o
   3   6  15        0.02        0.25      3.14 o
   4   6  15        0.30       -0.77      4.19 o
  -6   7  15        3.50        5.85      3.85 o
  -5   7  15        0.03        1.03      2.38 o
  -4   7  15        6.69        4.55      2.61 o
  -3   7  15        0.20       -0.21      2.32 o
  -2   7  15        1.76       -1.33      2.95 o
  -1   7  15        6.10        3.35      3.30 o
   0   7  15        0.18        2.00      4.19 o
   1   7  15        2.63        0.49      2.79 o
   2   7  15        4.42        1.39      2.95 o
   3   7  15        2.44        2.96      3.30 o
  -5   8  15        0.04       -1.20      2.32 o
  -4   8  15        1.79        2.22      2.38 o
  -3   8  15       12.18       11.38      2.68 o
  -2   8  15        1.31        0.99      3.14 o
  -1   8  15        2.67        2.96      3.48 o
   0   8  15        5.97        9.85      5.17 o
   1   8  15        0.15        0.67      2.95 o
   2   8  15        4.38        3.45      3.14 o
   3   8  15        1.95        8.38      4.93 o
  -5   9  15        1.26       -0.25      3.14 o
  -4   9  15        0.00       -2.24      2.24 o
  -3   9  15        0.16       -0.08      2.38 o
  -2   9  15        0.20       -0.99      2.79 o
  -1   9  15        0.48       -0.99      3.14 o
   0   9  15        0.01        0.00      4.43 o
   1   9  15        1.07        0.49      3.14 o
   2   9  15        1.78        0.74      3.14 o
  -4  10  15        0.91        1.71      3.30 o
  -3  10  15        2.35        4.43      2.61 o
  -2  10  15        2.94        5.34      6.16 o
  -1  10  15        0.60        3.27      3.45 o
   0  10  15        0.25        0.49      4.43 o
   1  10  15        5.26        3.81      3.30 o
  -2  11  15       11.13       15.95      4.00 o
  -1  11  15       15.49       16.26      5.42 o
   0  11  15        0.80        5.42      4.43 o
  -4   0  16        0.78       -2.46      4.43 o
  -3   0  16       15.50       11.33      5.42 o
  -2   0  16        0.00       -0.49      4.93 o
  -1   0  16        0.01       -1.48      4.43 o
   0   0  16       19.88       29.07      6.41 o
   1   0  16        0.36       -4.43      4.43 o
  -4   1  16        2.01       -0.31      5.91 o
  -3   1  16        2.50        0.54      3.70 o
  -2   1  16        1.14        3.01      3.70 o
  -1   1  16        0.09       -4.38      6.16 o
   0   1  16        0.01       -3.14      3.14 o
   1   1  16        1.81        0.49      3.30 o
  -4   2  16        1.38       -3.14      3.14 o
  -3   2  16       10.90        7.14      3.83 o
  -2   2  16        1.21        2.71      3.48 o
  -1   2  16        0.69        8.13      3.83 o
   0   2  16        0.03       -3.14      3.14 o
   1   2  16        0.59       -4.29      5.91 o
  -4   3  16        9.20        8.99      3.65 o
  -3   3  16        0.01       -2.79      2.79 o
  -2   3  16        1.87        2.46      3.48 o
  -1   3  16        3.26        2.44      3.30 o
   0   3  16        6.46        5.49      6.65 o
   1   3  16        0.11       -2.63      3.70 o
  -3   4  16        0.79        2.96      3.94 o
  -2   4  16        0.16       -0.78      3.30 o
  -1   4  16       10.82        8.52      3.65 o
   0   4  16        3.88        4.69      3.65 o
   1   4  16        0.36       -3.45      3.45 o
  -2   5  16        0.27       -0.49      4.68 o
  -1   5  16        7.44       13.28      5.91 o
   0   5  16        0.04        1.23      3.14 o
 
